# Supplementary material for: Whole-Genome Sequencing and Comparative Genome Analysis Provided Insight into the Predatory Features and Genetic Diversity of Two Bdellovibrio Species Isolated from Soil
Source: Int J Genomics. 2018 Apr 10;2018:9402073. doi: 10.1155/2018/9402073 (PMC5941755; doi:10.1155/2018/9402073)
Supplement: Supplementary 1 — Additional file 1a: genome analysis of Bdellovibrio spp. SKB1291214 and SSB218315 for the genes expressed by B. bacteriovorus HD100 during predation as reported by Lambert et al. [25]. Additional files 1b–f: presumed predation-enhancing factors in Bdellovibrio spp. SKB1291214 and SSB218315 predicted by RAST annotation server. (1b) Flagellar and chemotaxis factor. (1c) Transport and type IV pilus proteins. (1d) Stress response proteins. (1e) Factors associated with the production of degradative enzymes for the metabolism of molecules. (1f) Siderophores and defense factors. Additional file 1g: BLASTp analysis of genes annotated as hemolysin, collagenase, and RTX toxin in the genomes of Bdellovibrio spp. [file 9402073.f1.xlsx]

## Sheet: a. Genes (Lambert et al., 2010)
Additional file 1a: Genome analysis of Bdellovibrio spp. SKB1291214 and SSB218315 for the genes expressed by B. bacteriovorus HD100 during predation as reported by Lambert et al., 2010.
A. Genes upregulated during transition from attack phase to the host independent or intraperiplasmic (predation) phase
HD100	SKB1291214	% identity, e-value	SSB218315		% identity, e-value	Gene	Gene product
Bd2950	B9G69_07745	96 %; 0.0	B9G79_04525		100 %; 0.0	rpoA	DNA-directed RNA polymerase subunit alpha
Bd2984	B9G69_11855	96 %; 0.0	B9G79_04370		99 %; 0.0	rpoB	DNA-directed RNA polymerase subunit beta
Bd0242	B9G69_12870	94 %; 0.0	B9G79_02855, B9G79_10410, B9G79_17115		98 %; 0.0	rpoD	RNA polymerase sigma factor
Bd2992	B9G69_07920	94 %; 2e-74	B9G79_04340		99 %; 5e-79	nusG	Transcription termination/antitermination protein
Bd2201	B9G69_05270	86 %, 2e-77	B9G79_08170		99 %, 3e-107	greA	transcription elongation factor
Bd1546	B9G69_02250	90 %; 0.0	B9G79_11125		99 %; 0.0	nusA	Transcription termination/antitermination protein NusA
Bd2994	B9G69_07935	94 %; 0.0	B9G79_04325		99 %; 0.0	Tuf	Elongation factor Tu
Bd3782	B9G69_11270	89 %; 0.0	B9G79_00760		95 %; 0.0	Tsf	Elongation factor Ts
Bd0069	B9G69_12165	90 %; 0.0	B9G79_17900		99 %; 0.0	prfA	Peptide chain release factor
Bd0995	B9G69_15950	73 %; 0.0	B9G79_13625		98 %; 0.0		ABC transporter ATP-binding protein
Bd1221	B9G69_03870	80 %; 0.0	B9G79_12630		98 %; 0.0	dppD	ABC-type dipeptide transport system, ATPase component
Bd3637	B9G69_10610	87 %; 0.0	B9G79_01390		98 %; 0.0		ABC transporter ATP-binding protein
Bd0097, Bd3349	B9G69_12350, B9G69_14510	98 %, 6e-63; 93 %, 2e-132	B9G79_17770, B9G79_02680		97 %, 6e-62; 93 %, 2e-132	GroES- EL chaperone	10 kDa chaperonin
Bd3764	B9G69_11090	79 %; 0.0	B9G79_00865		99 %; 0.0	tig	Trigger factor
Bd0468	B9G69_07100	60 %, 1e-122	B9G79_15985		94%; 0.0		Putative peptidoglycan GlcNAc deacetylase
Bd1940	MtaB homologue, B9G69_03660	89 %, 0.0	MtaB homologue B9G79_09380 (98 %, 0.0)		98 %; 0.0		Fe-S oxidoreductase
Bd3487	B9G69_05575	87 %, 2e-150	B9G79_02065		99 %, 3e-174	ubiE	Ubiquinone/menaquinone biosynthesis C-methyltransferase
Bd3834	B9G69_04290	83 %, 8e-127	B9G79_00535		99 %, 4e-145	polC	DNA polymerase III alpha subunit
Bd0039	B9G69_12025	100 %; 2e-62	B9G79_18055		100 %; 2e-62	fis	Site-specific DNA inversion stimulation factor
Bd2955	B9G69_07770	89 %, 0.0	B9G79_04495		99 %; 0.0	SecY	Protein translocase subunit SecY
Bd2196	B9G69_05245, B9G69_05250	60 %, 1e-122	B9G79_08190		100 %; 8e-50	tatA	Sec-independent protein translocase protein TatA
Bd0125	B9G69_12455	76 %, 1e-134	B9G79_17660		99 %, 2e-176	comL/ bamD	Outer membrane protein assembly factor
Bd2512	B9G69_06265, hypothetical protein	37 %, 1e-27	B9G79_06710		99 %, 3e-136		Uncharacterized protein
Bd1221	B9G69_15340	80 %; 0.0	B9G79_12630		98 %; 0.0	dppD	ABC-type dipeptide transport system, ATPase component
Bd1230	No homologue		B9G79_12595		99 %; 0.0	lamB	Maltoporin
B. Genes upregulated during the intraperiplasmic (predation) phase only
HD100	SKB129124		SSB218315
Bd0412	B9G69_03940 hypothetical protein	56 %, 2e-164	B9G79_16250		99 %; 0.0		Uncharacterized protein
Bd0413	B9G69_03945 hypothetical protein	56 %, 3e-142	B9G79_16245		99 %; 0.0		Uncharacterized protein
Bd0414	B9G69_03950, B9G69_15010	62 %, 2e-115	B9G79_16240		99 %, 1e-178		Uncharacterized protein/Outer membrane beta-barrel domain-containing protein
Bd0415	B9G69_03955 hypothetical proteins	49 %, 1e-112	B9G79_16235		99 %; 0.0		Uncharacterized protein
Bd0416	B9G69_03960 energy transducer TonB	73 %, 0.0	B9G79_16230		97 %; 0.0		Hypothetical abductin-like protein
Bd0417	B9G69_03970 tetracopeptide repeat protein	64 %, 0.0	B9G79_16220		98 %; 0.0		Uncharacterized protein
Bd0418	B9G69_03975	63 %, 4e-61	B9G79_16215		99 %, 3e-114		Uncharacterized protein/Biopolymer transporter ExbD
Bd0419	B9G69_03980	78%, 2e-78	B9G79_16210		100 %; 7e-104		Putative Adventurous gliding motility protein V
Bd0420	B9G69_03985	87%, 6e-142	B9G79_16205		98%; 2e-174	aglR	Putative adventurous gliding motility protein R
Bd0136	B9G69_01145	85 %; 0.0	B9G79_17610		99 %; 0.0		tRNA-dihydrouridine synthase
Bd1634	B9G69_03720	35 %, 6e-64	B9G79_10720		96 %; 0.0		Putative response regulator
Bd3063	B9G69_08055	91 %; 0.0	B9G79_04040		99 %; 0.0	nifA	Transcriptional regulator
Bd3359	B9G69_14530 Histidine kinase	63 %, 0.0	B9G79_02660		97 %; 0.0		Sensory transduction histidine kinase
Bd3360	B9G69_14535 Two-component system response regulator	88 %, 0.0	B9G79_02655		99 %; 0.0		Probable transcriptional regulatory protein zraR
Bd2320	B9G69_00160	99 %, 2e-105	B9G79_07615		99 %, 1e-113		Putative CarD-like transcriptional regulator
Bd0816	B9G69_09965 hypothetical protein	50 %, 2e-60	B9G79_14420		94 %; 0.0		D-alanyl-D-alanine carboxypeptidase
Bd3459	B9G69_09970 hypothetical protein	50 %, 2e-63	B9G79_02190		92 %; 0.0		D-alanyl-D-alanine carboxypeptidase
Bd3575	homologues: B9G69_00580, B9G69_05935, B9G69_08760, B9G69_09410, B9G69_17325, B9G69_16530, WP_088613959.1 (27 %, 3e-33)		B9G79_01645		96 %; 0.0		Lytic murein transglycosylase
Bd1358	B9G69_09240 hypothetical protein (48 %, 4e-167), amidase B9G69_13165 (46 %, 3e-158), hypothetical protein B9G69_15505 (44 %, 4e-143), hypothetical protein B9G69_16695 (31 %, 9e-62)		B9G79_11990		96 %; 0.0		Peptidoglycan-binding protein
Bd3279	B9G69_08885 (51 %, 1e-133), B9G69_08895 (40 %, 7e-101)		B9G79_03020		93 %; 0.0		Putative polysaccharide deacetylase
Bd1903	B9G69_00025	71 %, 1e-46	B9G79_09580		98 %, 2e-78	fkpA	Peptidyl-prolyl cis-trans isomerase
Bd0722	homologues: B9G69_13355		B9G79_14845		75 %, 4e-83	slyD	Peptidyl-prolyl cis-trans isomerase
Bd1938	B9G69_03650	80 %; 0.0	B9G79_09390		97 %; 0.0	sufS	Cysteine desulphurase involved in Fe-S clsuter assembly
Bd0187	B9G69_12625	94 %; 6e-170	B9G79_17380		99 %; 0.0	sufC	Iron-regulated ABC transporter ATPase subunit
Bd0188	B9G69_12630	70 %; 0.0	B9G79_17375		95 %; 0.0	sufD	Transport protein involved in the [Fe-S] cluster assembly
C. Genes encoding enzymes for potential prey degradation
HD100	SKB129124		SSB218315
Bd1934	B9G69_07515	48 %, 3e-60	B9G79_09410		95 %, 4e-151		Putative endonuclease
Bd1244	B9G69_17110	62 %, 6e-126	B9G79_12530		95 %; 0.0		Nuclease
Bd1370	B9G69_01050	63 %, 0.0	B9G79_11915		96 %; 0.0		RNA helicase
Bd0355	B9G69_13405	90 %; 1e-70	B9G79_16575		97 %; 1e-78		ArsC family transcriptional regulator
Bd1626	B9G69_02590	80 %; 0.0	B9G79_10760		97 %; 0.0	fni	Isopentenyl-diphosphate delta-isomerase
D. up-regulated genes unique to predatory bacteria
HD100	SKB129124		SSB218315
Bd0487	No homologue		B9G79_15895		80 %; 1e-50		Uncharacterized protein
Bd1904	B9G69_07490 (48 %, 1e-49) hypothetical protein, B9G69_01340 (49 %, 3e-43) hypothetical protein, B9G69_07550 (44 %, 3e-36) hypothetical protein		B9G79_09575		97 %; 1e-128		Uncharacterized protein
Bd2298	No homologue		B9G79_00695		76 %; 9e-50		Uncharacterized protein
E. Genes upregulated only in the host independent phase
HD100	SKB129124		SSB218315
Bd0828	B9G69_15005	65 %, 7e-109	B9G79_14360		98%; 2e-172		Outer membrane beta-barrel domain-containing protein
Bd0838	B9G69_15050	74 %, 2e-103	B9G79_14315		95 %, 5e-135	aglS	Adventurous gliding motility protein S
Bd1473	B9G69_01905	72 %, 5e-97	B9G79_11455		99 %, 6e-147		Uncharacterized protein
Bd1474	B9G69_01910	70 %; 0.0	B9G79_11450		98 %; 0.0		Uncharacterized protein
Bd1475	B9G69_01915	65 %, 6e-118	B9G79_11445		98 %; 0.0		Outer membrane beta-barrel domain-containing protein
Bd1482	B9G69_01950	78 %, 1e-115	B9G79_11410		99 %, 3e-153		PilZ domain-containing protein
Bd1483	B9G69_01955	63 %, 7e-157	B9G79_11405		98 %; 0.0		Uncharacterized protein
Bd2368	B9G69_03940 (VWA)	28 %, 9e-27	B9G79_07375		99 %; 0.0		Uncharacterized protein
Bd2369	B9G69_03945	28 %, 1e-27	B9G79_07370		98 %; 0.0		Uncharacterized protein
Bd2370	B9G69_03950	37 %, 4e-46	B9G79_07365		99 %, 4e-173		Outer membrane beta-barrel domain-containing protein
Bd2371	BLAST hit, B9G69_11900	26 %, 2.0	B9G79_07360 hypothetical protein		89 %, 0.0		Uncharacterized protein
Bd2372	B9G69_03960 (energy transducer TonB)	35 %, 4e-40	B9G79_07355		99 %; 0.0		Hypothetical abductin-like protein
Bd2373	BLAST hit, B9G69_03965	35 %, 4.8	B9G79_07350		92 %, 1e-49		Uncharacterized protein
Bd2374	B9G69_03970	38 %, 3e-100	B9G79_07345		99 %; 0.0		Uncharacterized protein
Bd2375	B9G69_15050	31 %, 3e-09	B9G79_07340		97 %; 7e-107		Adventurous gliding motility protein S
Bd2376	B9G69_03980	40 %, 1e-29	B9G79_07335		99 %, 3e-106		Biopolymer transporter ExbD
Bd2377	B9G69_03985	51 %, 2e-73	B9G79_07330		52 %, 6e-75		Gliding motility protein
F. Down-regulated genes during transition from attack phase to predatory phase (i.e. genes that might be important during attack phase)
HD100	SKB129124		SSB218315
Bd1476	B9G69_01920	71 %; 0.0	B9G79_11440		95 %; 0.0		Uncharacterized protein
Bd1477	B9G69_01925	83 %, 7e-44	B9G79_11435		98 %, 5e-52		Uncharacterized protein
Bd1478	B9G69_01930	73 %; 0.0	B9G79_11430		97 %; 0.0	agmU	Adventurous gliding motility protein U
Bd1479	B9G69_01935	76 %, 8e-84	B9G79_11425		89 %, 1e-106	aglS	Adventurous gliding motility protein S
Bd1480	B9G69_01940	74 %, 2e-96	B9G79_11420		98 %, 2e-118		TolR-like protein
Bd1481	B9G69_01945	89 %, 1e-151	B9G79_11415		99 %, 6e-172	aglR	Adventurous gliding motility protein R
Bd3059	B9G69_08210	65 %, 0.0	B9G79_04065		98 %; 0.0		Putative outer membrane protein
Bd3260	No homologue		B9G79_03105		86 %, 7e-38		Putative transmembrane protein
Bd2608	No homologue		B9G79_06270		100 %; 0.0		Major anaerobically induced transmembrane protein/ Nitrite reductase, copper-containing
Bd2400	No homologue		B9G79_07205		98 %; 0.0		Cell surface protein
Bd0736	BLAST hit B9G69_14620	31 %, 9e-65	B9G79_14780		97 %; 0.0		Cholesterol oxidase
Bd0737	No homologue		B9G79_14775		99 %; 0.0		Esterase
Bd0992	No homologue		B9G79_13640		96 %, 9e-133	cwlJ	Cell wall hydrolase
Bd3749	B9G69_11020	99 %; 0.0	B9G79_00940		99 %; 0.0	lon	Lon protease
Bd3857	B9G69_11585	74 %; 0.0	B9G79_00435		99 %; 0.0		Alkaline serine protease
Bd0880	No homologue		B9G79_14095		97 %; 3e-95		Repressor CpxP
Bd0931	No homologue		homologue: B9G79_05180, B9G79_10695			merR	Transcriptional regulator, MerR family
Bd1826	B9G69_04575	92 %, 2e-80	B9G79_09920		100 %; 5e-89		Helix-turn-helix transcriptional regulator
Bd0339	B9G69_13365	81 %; 3e-41	B9G79_16620		98 %; 2e-73	rbp	RNA-binding protein
Bd1167	B9G69_17970	70 %; 0.0	B9G79_12885		96 %; 0.0		Microtubule-binding protein
Bd1298	B9G69_01045	91 %; 0.0	B9G79_12315		99 %; 0.0	dnaK	Chaperone protein
Bd1296	B9G69_17360	81 %; 0.0	B9G79_12320		99 %; 0.0	DnaJ	Chaperone protein
Bd0677	B9G69_11645, B9G69_17360		B9G79_15045		85 %, 1e-125	DnaJ	Molecular chaperone
Bd2524	B9G69_06295	40 %, 1e-44	B9G79_06625		98 %, 4e-160		PilZ domain-containing protein
Bd2545	B9G69_06375, B9G69_00165	56 %; 0.0; 57 %; 0.0	B9G79_06525		93 %; 0.0		Serine protease
Bd3100	B9G69_08240	74 %, 3e-149	B9G79_03855		99 %; 0.0		PilZ superfamily, cyclic-di-GMP binding
Bd3519	B9G69_10175		B9G79_01900			dksA	Molecular chaperone DnaK
Bd0464	B9G69_13795	80 %; 7e-103	B9G79_16005		100 %; 1e-126		Cell division protein DivIVA homologue
Bd0108	No homologue		B9G79_17735		98 %; 6e-66		Hit locus orf4
Bd0109	B9G69_12385	83 %; 0.0	B9G79_17730		98 %; 0.0		Similar to cell wall-associated protein wapA/RHS repeat protein
Bd0110	B9G69_12390	85 %; 0.0	B9G79_17725		100 %; 0.0	TadB	TadB protein/Flp pilus assembling protein
Bd0111	B9G69_12395	87 %; 0.0	B9G79_17720		98 %; 0.0	TadA	Flp pilus assembly protein TadA
Bd0112	B9G69_12400	83 %; 0.0	B9G79_17715		99 %; 0.0	PilQ	Putative pilus assembly transmembrane protein
Bd0113	B9G69_12405	83 %; 6e-176	B9G79_17710		100 %; 0.0	CpaB	Putative flp pilus assembly protein CpaB
Bd0114	B9G69_12410	53 %; 1e-51	B9G79_17705		99 %; 3e-120		hypothetical protein
Bd0115	B9G69_12415	55 %; 4e-79	B9G79_17700		98 %; 3e-155		hypothetical protein
Bd0117	B9G69_12420	54 %; 5e-25	B9G79_17695		100 %; 4e-54		hypothetical protein
Bd0118	B9G69_12425	58 %; 1e-15	B9G79_17690		100 %; 3e-39	flp2	Flp2 protein
Bd0119	B9G69_12425	70 %; 6e-08	B9G79_17690		95 %; 1e-24	flp2	Flp2 protein
Bd0120	B9G69_12435	71 %; 3e-46	B9G79_17680		90 %; 2e-60		hypothetical protein
Bd0121	B9G69_12440	66 %; 0.0	B9G79_17675		93 %; 0.0		Chemotaxis protein
	# Gene with insignificant BLAST hit and without homologue in the study strains are highlighted in yellow

## Sheet: b.Flagellar & chemotaxis factor
Additional file 1b: Flagellar and chemotaxis factor predicted by RAST online application in Bdellovibrio spp. SKB1291214 and SSB218315																			Features
Category	Subcategory	Subsystem	Role	Locus tag - Bdellovibrio sp. SKB1291214	Locus tag - Bdellovibrio bacteriovorus SSB218315														fig|1732569.4.peg.419
Motility and Chemotaxis	Flagellar motility in Prokaryota	Flagellum in Campylobacter	Flagellar basal-body rod protein FlgC	B9G69_09755	B9G79_02440														fig|1732569.4.peg.1188, fig|1732569.4.peg.1190, fig|1732569.4.peg.1512, fig|1732569.4.peg.3188, fig|1732569.4.peg.3400, fig|1732569.4.peg.3402
Motility and Chemotaxis	Flagellar motility in Prokaryota	Flagellum in Campylobacter	Flagellin protein FlaA																fig|1732569.4.peg.506, fig|1732569.4.peg.3314
Motility and Chemotaxis	Flagellar motility in Prokaryota	Flagellum in Campylobacter	Cell division protein FtsI [Peptidoglycan synthetase] (EC 2.4.1.129)																fig|1732569.4.peg.418
Motility and Chemotaxis	Flagellar motility in Prokaryota	Flagellum in Campylobacter	Flagellar hook-basal body complex protein FliE	B9G69_09750	B9G79_02445														fig|1732569.4.peg.420
Motility and Chemotaxis	Flagellar motility in Prokaryota	Flagellum in Campylobacter	Flagellar basal-body rod protein FlgB	B9G69_09760	B9G79_02435														fig|1732569.4.peg.727, fig|1732569.4.peg.1335
Motility and Chemotaxis	Flagellar motility in Prokaryota	Flagellum	Flagellar synthesis regulator FleN																fig|1732569.4.peg.1035
Motility and Chemotaxis	Flagellar motility in Prokaryota	Flagellum	RNA polymerase sigma factor RpoD	B9G69_12870	B9G79_17115														fig|1732569.4.peg.1345, fig|1732569.4.peg.1457, fig|1732569.4.peg.1818
Motility and Chemotaxis	Flagellar motility in Prokaryota	Flagellum	Flagellar biosynthesis protein FliL	B9G69_14415, B9G69_16345	B9G79_02800, B9G79_13255														fig|1732569.4.peg.3398
Motility and Chemotaxis	Flagellar motility in Prokaryota	Flagellum	Flagellar hook-associated protein FliD																fig|1732569.4.peg.3451
Motility and Chemotaxis	Flagellar motility in Prokaryota	Flagellum	Flagellar hook-associated protein FlgK	B9G69_09360	B9G79_15675														fig|1732569.4.peg.415
Motility and Chemotaxis	Flagellar motility in Prokaryota	Flagellum	Flagellar assembly protein FliH																fig|1732569.4.peg.1339
Motility and Chemotaxis	Flagellar motility in Prokaryota	Flagellum	Flagellar biosynthesis protein FliR	B9G69_14385	B9G79_02830														fig|1732569.4.peg.1341
Motility and Chemotaxis	Flagellar motility in Prokaryota	Flagellum	Flagellar biosynthesis protein FliP	B9G69_14395	B9G79_02820														fig|1732569.4.peg.407
Motility and Chemotaxis	Flagellar motility in Prokaryota	Flagellum	Flagellar hook protein FlgE		B9G79_02495														fig|1732569.4.peg.417
Motility and Chemotaxis	Flagellar motility in Prokaryota	Flagellum	Flagellar M-ring protein FliF	B9G69_09745	B9G79_02450														fig|1732569.4.peg.409
Motility and Chemotaxis	Flagellar motility in Prokaryota	Flagellum	Flagellar basal-body rod modification protein FlgD	B9G69_09710	B9G79_02485														fig|1732569.4.peg.3455
Motility and Chemotaxis	Flagellar motility in Prokaryota	Flagellum	Flagellar P-ring protein FlgI		B9G79_15700														fig|1732569.4.peg.419
Motility and Chemotaxis	Flagellar motility in Prokaryota	Flagellum	Flagellar basal-body rod protein FlgC	B9G69_09755	B9G79_02440														fig|1732569.4.peg.1338
Motility and Chemotaxis	Flagellar motility in Prokaryota	Flagellum	Flagellar biosynthesis protein FlhB	B9G69_14380	B9G79_02835														fig|1732569.4.peg.418
Motility and Chemotaxis	Flagellar motility in Prokaryota	Flagellum	Flagellar hook-basal body complex protein FliE	B9G69_09750	B9G79_02445														fig|1732569.4.peg.420
Motility and Chemotaxis	Flagellar motility in Prokaryota	Flagellum	Flagellar basal-body rod protein FlgB	B9G69_09760	B9G79_02435														fig|1732569.4.peg.3397
Motility and Chemotaxis	Flagellar motility in Prokaryota	Flagellum	Flagellar biosynthesis protein FliS	B9G69_09085	B9G79_15360														fig|1732569.4.peg.3459
Motility and Chemotaxis	Flagellar motility in Prokaryota	Flagellum	Flagellar basal-body rod protein FlgF	B9G69_09405	B9G79_15720														fig|1732569.4.peg.3456
Motility and Chemotaxis	Flagellar motility in Prokaryota	Flagellum	Flagellar L-ring protein FlgH	B9G69_09390	B9G79_15705														fig|1732569.4.peg.1188, fig|1732569.4.peg.1190, fig|1732569.4.peg.1512, fig|1732569.4.peg.3188, fig|1732569.4.peg.3400, fig|1732569.4.peg.3402
Motility and Chemotaxis	Flagellar motility in Prokaryota	Flagellum	Flagellin protein FlaA																fig|1732569.4.peg.3454
Motility and Chemotaxis	Flagellar motility in Prokaryota	Flagellum	Flagellar protein FlgJ [peptidoglycan hydrolase] (EC 3.2.1.-)	B9G69_09375	B9G79_15690														fig|1732569.4.peg.3457
Motility and Chemotaxis	Flagellar motility in Prokaryota	Flagellum	Flagellar basal-body P-ring formation protein FlgA	B9G69_09385, B9G69_09395	B9G79_15710														fig|1732569.4.peg.1343
Motility and Chemotaxis	Flagellar motility in Prokaryota	Flagellum	Flagellar motor switch protein FliN	B9G69_14405	B9G79_02810														fig|1732569.4.peg.412
Motility and Chemotaxis	Flagellar motility in Prokaryota	Flagellum	Flagellar protein FlbB																fig|1732569.4.peg.3458
Motility and Chemotaxis	Flagellar motility in Prokaryota	Flagellum	Flagellar basal-body rod protein FlgG	B9G69_09400	B9G79_15715														fig|1732569.4.peg.1477
Motility and Chemotaxis	Flagellar motility in Prokaryota	Flagellum	RNA polymerase sigma-54 factor RpoN		B9G79_14300														fig|1732569.4.peg.286, fig|1732569.4.peg.970, fig|1732569.4.peg.2835, fig|1732569.4.peg.3339
Motility and Chemotaxis	Flagellar motility in Prokaryota	Flagellum	Flagellar motor rotation protein MotB	B9G69_08790, B9G69_12545	B9G79_03135, B9G79_16375, B9G79_17565														fig|1732569.4.peg.413
Motility and Chemotaxis	Flagellar motility in Prokaryota	Flagellum	Flagellar protein FliJ	B9G69_09725	B9G79_02470														fig|1732569.4.peg.3450
Motility and Chemotaxis	Flagellar motility in Prokaryota	Flagellum	Flagellar hook-associated protein FlgL		B9G79_15670														fig|1732569.4.peg.414
Motility and Chemotaxis	Flagellar motility in Prokaryota	Flagellum	Flagellum-specific ATP synthase FliI	B9G69_09730	B9G79_02465														fig|1732569.4.peg.1337
Motility and Chemotaxis	Flagellar motility in Prokaryota	Flagellum	Flagellar biosynthesis protein FlhA	B9G69_14375	B9G79_02840														fig|1732569.4.peg.1340
Motility and Chemotaxis	Flagellar motility in Prokaryota	Flagellum	Flagellar biosynthesis protein FliQ	B9G69_14390	B9G79_02825														fig|1732569.4.peg.31, fig|1732569.4.peg.410, fig|1732569.4.peg.411, fig|1732569.4.peg.757
Motility and Chemotaxis	Flagellar motility in Prokaryota	Flagellum	Flagellar hook-length control protein FliK		B9G79_02480														fig|1732569.4.peg.1344
Motility and Chemotaxis	Flagellar motility in Prokaryota	Flagellum	Flagellar motor switch protein FliM	B9G69_14410	B9G79_02805														fig|1732569.4.peg.1336
Motility and Chemotaxis	Flagellar motility in Prokaryota	Flagellum	Flagellar biosynthesis protein FlhF	B9G69_14370	B9G79_02845														fig|1732569.4.peg.969, fig|1732569.4.peg.2834, fig|1732569.4.peg.3340
Motility and Chemotaxis	Flagellar motility in Prokaryota	Flagellum	Flagellar motor rotation protein MotA	B9G69_08795	B9G79_03130, B9G79_07330, B9G79_11415, B9G79_14325, B9G79_16205														fig|1732569.4.peg.416
Motility and Chemotaxis	Flagellar motility in Prokaryota	Flagellum	Flagellar motor switch protein FliG	B9G69_09740	B9G79_02455														fig|1732569.4.peg.1334
Motility and Chemotaxis	Flagellar motility in Prokaryota	Flagellum	RNA polymerase sigma factor for flagellar operon
Motility and Chemotaxis	Flagellar motility in Prokaryota	Flagellum	flagellin FliC		B9G79_02720, B9G79_15385
Motility and Chemotaxis	Flagellar motility in Prokaryota	Flagellum	flagellin	B9G69_08035, B9G69_09100, B9G69_09110, B9G69_13650, B9G69_13655, B9G69_15250	B9G79_04100, B9G79_16265
Motility and Chemotaxis	Flagellar motility in Prokaryota	Flagellum	flagellar biosynthesis anti-sigma factor FlgM		B9G79_15685														fig|959.22.peg.2869
Motility and Chemotaxis	Flagellar motility in Prokaryota	Flagellum	Flagellar regulatory protein FleQ																fig|1732569.4.peg.3456
Motility and Chemotaxis	Flagellar motility in Prokaryota	Flagellar motility	Flagellar L-ring protein FlgH	B9G69_09390	B9G79_15705														fig|1732569.4.peg.1343
Motility and Chemotaxis	Flagellar motility in Prokaryota	Flagellar motility	Flagellar motor switch protein FliN		B9G79_02810														fig|1732569.4.peg.1339
Motility and Chemotaxis	Flagellar motility in Prokaryota	Flagellar motility	Flagellar biosynthesis protein FliR	B9G69_14385	B9G79_02830														fig|1732569.4.peg.1477
Motility and Chemotaxis	Flagellar motility in Prokaryota	Flagellar motility	RNA polymerase sigma-54 factor RpoN		B9G79_14300														fig|1732569.4.peg.634
Motility and Chemotaxis	Flagellar motility in Prokaryota	Flagellar motility	Rrf2 family transcriptional regulator	B9G69_10835	B9G79_03430, B9G79_12900, B9G79_17390														fig|1732569.4.peg.414
Motility and Chemotaxis	Flagellar motility in Prokaryota	Flagellar motility	Flagellum-specific ATP synthase FliI	B9G69_09730	B9G79_02465														fig|1732569.4.peg.1337
Motility and Chemotaxis	Flagellar motility in Prokaryota	Flagellar motility	Flagellar biosynthesis protein FlhA	B9G69_14375	B9G79_02840														fig|1732569.4.peg.409
Motility and Chemotaxis	Flagellar motility in Prokaryota	Flagellar motility	Flagellar basal-body rod modification protein FlgD	B9G69_09710	B9G79_02485														fig|1732569.4.peg.1344
Motility and Chemotaxis	Flagellar motility in Prokaryota	Flagellar motility	Flagellar motor switch protein FliM	B9G69_09710	B9G79_02805														fig|1732569.4.peg.1338
Motility and Chemotaxis	Flagellar motility in Prokaryota	Flagellar motility	Flagellar biosynthesis protein FlhB		B9G79_02835														fig|1732569.4.peg.727, fig|1732569.4.peg.1335
Motility and Chemotaxis	Flagellar motility in Prokaryota	Flagellar motility	Flagellar synthesis regulator FleN																fig|1732569.4.peg.969, fig|1732569.4.peg.2834, fig|1732569.4.peg.3340
Motility and Chemotaxis	motility	Flagellar motility	Flagellar motor rotation protein MotA	B9G69_08795	B9G79_03130, B9G79_07330, B9G79_11415, B9G79_14325, B9G79_16205														fig|1732569.4.peg.473, fig|1732569.4.peg.2736, fig|1732569.4.peg.3419
Motility and Chemotaxis	motility	Flagellar motility	Signal transduction histidine kinase CheA (EC 2.7.3.-)	B9G69_10020	B9G79_02145														fig|1732569.4.peg.1334
Motility and Chemotaxis	motility	Flagellar motility	RNA polymerase sigma factor for flagellar operon																fig|1732569.4.peg.470, fig|1732569.4.peg.933, fig|1732569.4.peg.1095, fig|1732569.4.peg.2495, fig|1732569.4.peg.2738, fig|1732569.4.peg.3132
Motility and Chemotaxis	motility	Flagellar motility	Chemotaxis regulator - transmits chemoreceptor signals to flagelllar motor components CheY		B9G79_16500, B9G79_02310														fig|1732569.4.peg.3448
Motility and Chemotaxis	motility	Carbon storage regulator	Flagellar assembly factor FliW	B9G69_09345	B9G79_15660
Motility and Chemotaxis	motility	motility	adventurous gliding motility protein R	B9G69_01945, B9G69_11080, B9G69_15040	B9G79_00875
Motility and Chemotaxis	motility	motility	adventurous gliding motility protein U	B9G69_01930, B9G69_15020	B9G79_11430
Motility and Chemotaxis	motility	motility	adventurous gliding motility protein T	B9G69_15025
Motility and Chemotaxis	motility	motility	adventurous gliding motility protein S	B9G69_01935, B9G69_15050	B9G79_14315
Motility and Chemotaxis	motility	motility	adventurous gliding motility protein V	B9G69_03980
Motility and Chemotaxis	motility	motility	gliding-motility protein MglA	B9G69_10935	B9G79_01015
Motility and Chemotaxis	motility	motility	gliding motility ABC transporter	B9G69_16095	B9G79_13485
Motility and Chemotaxis	motility	motility	gliding motility protein	B9G69_03985
Motility and Chemotaxis	motility	chemotaxis	chemotaxis protein CheR		B9G79_02150, B9G79_05095
Motility and Chemotaxis	chemotaxis	chemotaxis	chemotaxis protein CheB	B9G69_09190	B9G79_15500
Motility and Chemotaxis	chemotaxis	chemotaxis	chemotaxis protein CheX	B9G69_04585	B9G79_09930
Motility and Chemotaxis	chemotaxis	chemotaxis	chemotaxis protein CheW		B9G79_02140
Motility and Chemotaxis	chemotaxis	chemotaxis	methyl-accepting chemotaxis protein		B9G79_02730, B9G79_06755, B9G79_06760, B9G79_13230, B9G79_17005, B9G79_17675
Motility and Chemotaxis	chemotaxis	chemotaxis	chemotaxis protein CheD		B9G79_05100
Motility and Chemotaxis	chemotaxis	chemotaxis	chemotaxis protein	B9G69_00270, B9G69_00275, B9G69_01900, B9G69_03390, B9G69_03725, B9G69_05605,B9G69_08575, B9G69_09195, B9G69_10015, B9G69_12440, B9G69_14205, B9G69_15305, B9G69_17440, B9G69_16370	B9G79_02725, B9G79_03120, B9G79_03480, B9G79_03905, B9G79_06320,B9G79_09725, B9G79_11465, B9G79_12120, B9G79_12790, B9G79_15120, B9G79_15505														fig|1732569.4.peg.1336
Carbohydrates	Carbohydrates - no subcategory	Flagellar motility	Flagellar biosynthesis protein FlhF	B9G69_14370	B9G79_02845

## Sheet: c. Transport proteins & Type IV
Additional file 1c: Transport proteins predicted by RAST online application in Bdellovibrio spp. SKB1291214 and SSB218315
Category	Subcategory	Subsystem	Role	Locus tag - Bdellovibrio sp. SKB1291214	Locus tag - Bdellovibrio bacteriovorus SSB218315	Features
Membrane Transport	Protein secretion system, Type II	Widespread colonization island	Flp pilus assembly protein TadB		B9G79_17725	fig|1732569.4.peg.939
Membrane Transport	Protein secretion system, Type II	Widespread colonization island	Flp pilus assembly protein RcpC/CpaB	B9G69_12405	B9G79_17710	fig|1732569.4.peg.942
Membrane Transport	Protein secretion system, Type II	Widespread colonization island	Type II/IV secretion system secretin RcpA/CpaC, associated with Flp pilus assembly			fig|1732569.4.peg.1324
Membrane Transport	Protein secretion system, Type II	Widespread colonization island	Type II/IV secretion system ATP hydrolase TadA/VirB11/CpaF, TadA subfamily	B9G69_12395, B9G69_14315	B9G79_17720, B9G79_02895, B9G79_14540	fig|1732569.4.peg.940, fig|1732569.4.peg.1325, fig|1732569.4.peg.1447
Membrane Transport	ABC transporters	ABC transporter alkylphosphonate (TC 3.A.1.9.1)	Phosphonate ABC transporter permease protein phnE (TC 3.A.1.9.1)	B9G69_08255	B9G79_03840	fig|1732569.4.peg.3232
Membrane Transport	ABC transporters	ABC transporter alkylphosphonate (TC 3.A.1.9.1)	Phosphonate ABC transporter ATP-binding protein (TC 3.A.1.9.1)		B9G79_03835	fig|1732569.4.peg.3233, fig|1732569.4.peg.3637
Membrane Transport	ABC transporters	ABC transporter alkylphosphonate (TC 3.A.1.9.1)	Phosphonate ABC transporter phosphate-binding periplasmic component (TC 3.A.1.9.1)		B9G79_03830, B9G79_14220, B9G79_16810	fig|1732569.4.peg.1077, fig|1732569.4.peg.3234, fig|1732569.4.peg.3638
Membrane Transport	ABC transporters	ABC transporter oligopeptide (TC 3.A.1.5.1)	Oligopeptide transport ATP-binding protein OppF (TC 3.A.1.5.1)			fig|959.22.peg.1628
Membrane Transport	ABC transporters	ABC transporter oligopeptide (TC 3.A.1.5.1)	Oligopeptide transport system permease protein OppC (TC 3.A.1.5.1)			fig|1732569.4.peg.115, fig|1732569.4.peg.1140, fig|1732569.4.peg.2630
Membrane Transport	ABC transporters	ABC transporter oligopeptide (TC 3.A.1.5.1)	Oligopeptide transport system permease protein OppB (TC 3.A.1.5.1)			fig|1732569.4.peg.114, fig|1732569.4.peg.1139, fig|1732569.4.peg.2629
Membrane Transport	ABC transporters	ABC transporter oligopeptide (TC 3.A.1.5.1)	Oligopeptide ABC transporter, periplasmic oligopeptide-binding protein OppA (TC 3.A.1.5.1)			fig|1732569.4.peg.2353, fig|1732569.4.peg.2628, fig|1732569.4.peg.2910
Membrane Transport	ABC transporters	ABC transporter branched-chain amino acid (TC 3.A.1.4.1)	High-affinity branched-chain amino acid transport system permease protein LivH (TC 3.A.1.4.1)			fig|1732569.4.peg.399
Membrane Transport	ABC transporters	ABC transporter branched-chain amino acid (TC 3.A.1.4.1)	Branched-chain amino acid transport ATP-binding protein LivF (TC 3.A.1.4.1)			fig|1732569.4.peg.402, fig|1732569.4.peg.1511
Membrane Transport	ABC transporters	ABC transporter branched-chain amino acid (TC 3.A.1.4.1)	Branched-chain amino acid transport system permease protein LivM (TC 3.A.1.4.1)			fig|1732569.4.peg.400
Membrane Transport	ABC transporters	ABC transporter branched-chain amino acid (TC 3.A.1.4.1)	Branched-chain amino acid ABC transporter, amino acid-binding protein (TC 3.A.1.4.1)			fig|1732569.4.peg.398, fig|1732569.4.peg.795, fig|1732569.4.peg.1510
Membrane Transport	ABC transporters	ABC transporter branched-chain amino acid (TC 3.A.1.4.1)	Branched-chain amino acid transport ATP-binding protein LivG (TC 3.A.1.4.1)			fig|1732569.4.peg.401
Membrane Transport	ABC transporters	ABC transporter dipeptide (TC 3.A.1.5.2)	Dipeptide transport ATP-binding protein DppD (TC 3.A.1.5.2)			fig|1732569.4.peg.1532
Membrane Transport	ABC transporters	ABC transporter dipeptide (TC 3.A.1.5.2)	Dipeptide-binding ABC transporter, periplasmic substrate-binding component (TC 3.A.1.5.2)			fig|1732569.4.peg.1138
Membrane Transport	Protein secretion system, Type VII (Chaperone/Usher pathway, CU)	sigma-Fimbriae	Sigma-fimbriae usher protein			fig|1732569.4.peg.1008
Membrane Transport	Protein translocation across cytoplasmic membrane	Bacterial signal recognition particle (SRP)	Signal recognition particle, subunit Ffh SRP54 (TC 3.A.5.1.1)			fig|1732569.4.peg.2479
Membrane Transport	Protein translocation across cytoplasmic membrane	Bacterial signal recognition particle (SRP)	Signal recognition particle receptor protein FtsY (=alpha subunit) (TC 3.A.5.1.1)	B9G69_16675	B9G79_12870	fig|1732569.4.peg.1888
Membrane Transport	Protein translocation across cytoplasmic membrane	Twin-arginine translocation system	Twin-arginine translocation protein TatC	B9G69_11605	B9G79_00410, B9G79_06695	fig|1732569.4.peg.786
Membrane Transport	Protein translocation across cytoplasmic membrane	Twin-arginine translocation system	Twin-arginine translocation protein TatA	B9G69_05245, B9G69_05250	B9G79_08190, B9G79_06430	fig|1732569.4.peg.2632, fig|1732569.4.peg.2633
Membrane Transport	Protein translocation across cytoplasmic membrane	Twin-arginine translocation system	Twin-arginine translocation protein TatB			fig|1732569.4.peg.787
Membrane Transport	Cation transporters	Magnesium transport	Magnesium and cobalt transport protein CorA		B9G79_08285, B9G79_13695	fig|1732569.4.peg.1774
Membrane Transport	Cation transporters	Magnesium transport	Magnesium and cobalt efflux protein CorC		B9G79_08285, B9G79_13695	fig|1732569.4.peg.1635, fig|1732569.4.peg.2560
Membrane Transport	Cation transporters	Magnesium transport	Mg/Co/Ni transporter MgtE		B9G79_06530	fig|1732569.4.peg.2860
Membrane Transport	Cation transporters	Copper Transport System	Conserved membrane protein in copper uptake, YcnI			fig|959.22.peg.1748
Membrane Transport	Cation transporters	Copper Transport System	Copper-translocating P-type ATPase (EC 3.6.3.4)		B9G79_06670, B9G79_08070	fig|1732569.4.peg.1568, fig|1732569.4.peg.2946, fig|1732569.4.peg.2947, fig|1732569.4.peg.3605
Membrane Transport	Cation transporters	Copper Transport System	Repressor CsoR of the copZA operon			fig|1732569.4.peg.2948
Membrane Transport	Cation transporters	Copper transport and blue copper proteins	Copper binding protein, plastocyanin/azurin family			fig|959.22.peg.1357
Membrane Transport	Cation transporters	Copper transport and blue copper proteins	Pseudoazurin		B9G79_06455	fig|1732569.4.peg.1624
Membrane Transport	Uni- Sym- and Antiporters	Proton-dependent Peptide Transporters	Di-/tripeptide transporter			fig|1732569.4.peg.3517
Membrane Transport	Uni- Sym- and Antiporters	NhaA, NhaD and Sodium-dependent phosphate transporters	Sodium-dependent phosphate transporter			fig|1732569.4.peg.2152
Membrane Transport	Membrane Transport - no subcategory	Ton and Tol transport systems	Ferric siderophore transport system, periplasmic binding protein TonB			fig|959.22.peg.971
Membrane Transport	Membrane Transport - no subcategory	Ton and Tol transport systems	TPR domain protein, putative component of TonB system			fig|1732569.4.peg.756
Membrane Transport	Membrane Transport - no subcategory	Ton and Tol transport systems	TonB-dependent receptor		B9G79_11005, B9G79_06070, B9G79_11005, B9G79_14575	fig|1732569.4.peg.2785
Membrane Transport	Membrane Transport - no subcategory	Ton and Tol transport systems	Peptidoglycan-associated lipoprotein precursor	B9G69_14245	B9G79_15265	fig|1732569.4.peg.1310
Membrane Transport	Membrane Transport - no subcategory	Ton and Tol transport systems	Outer membrane lipoprotein omp16 precursor			fig|1732569.4.peg.2909
Membrane Transport	Membrane Transport - no subcategory	Ton and Tol transport systems	TPR repeat containing exported protein			fig|1732569.4.peg.1308, fig|1732569.4.peg.2461
Membrane Transport	Membrane Transport - no subcategory	Ton and Tol transport systems	tolB protein precursor, periplasmic protein involved in the tonb-independent uptake of group A colicins			fig|1732569.4.peg.979, fig|1732569.4.peg.2422
Membrane Transport	Membrane Transport - no subcategory	Ton and Tol transport systems	Biopolymer transport protein ExbD/TolR	B9G69_03975, B9G69_09590	B9G79_07335, B9G79_07340, B9G79_14320, B9G79_15935, B9G79_16210, B9G79_16215, B9G79_17405, B9G79_11420, B9G79_11420	fig|1732569.4.peg.981, fig|1732569.4.peg.3497
Membrane Transport	Membrane Transport - no subcategory	Ton and Tol transport systems	TolA protein		B9G79_15050	fig|1732569.4.peg.128
Membrane Transport	Membrane Transport - no subcategory	Ton and Tol transport systems	4-hydroxybenzoyl-CoA thioesterase family active site			fig|1732569.4.peg.2285
Membrane Transport	Membrane Transport - no subcategory	Ton and Tol transport systems	Protein-L-isoaspartate O-methyltransferase (EC 2.1.1.77)		B9G79_06220	fig|1732569.4.peg.2058
Membrane Transport	Membrane Transport - no subcategory	Ton and Tol transport systems	MotA/TolQ/ExbB proton channel family protein	B9G69_12605	B9G79_07330, B9G79_11415, B9G79_14325, B9G79_16205	fig|1732569.4.peg.387, fig|1732569.4.peg.982, fig|1732569.4.peg.1472, fig|1732569.4.peg.2376, fig|1732569.4.peg.3498
Membrane Transport	Membrane Transport - no subcategory	Ton and Tol transport systems	Putative TolA protein		B9G79_15050	fig|1732569.4.peg.980, fig|1732569.4.peg.1176
Membrane Transport	Membrane Transport - no subcategory	Ton and Tol transport systems	Type I secretion outer membrane protein, TolC precursor		B9G79_04065, B9G79_08050, B9G79_09510, B9G79_10050, B9G79_11725, B9G79_13605, B9G79_14060, B9G79_14915	fig|959.22.peg.2792
Membrane Transport	Protein and nucleoprotein secretion system, Type IV	Type IV pilus	Type IV fimbrial assembly, ATPase PilB	B9G69_02080	B9G79_11295	fig|1732569.4.peg.1692
Membrane Transport	Protein and nucleoprotein secretion system, Type IV	Type IV pilus	Two-component sensor PilS	B9G69_06475, B9G69_08350, B9G69_09050, B9G69_09930 , B9G69_12725	B9G79_03745	fig|1732569.4.peg.1695
Membrane Transport	Protein and nucleoprotein secretion system, Type IV	Type IV pilus	Type IV pilus biogenesis protein PilQ		B9G79_14180	fig|1732569.4.peg.1495
Membrane Transport	Protein and nucleoprotein secretion system, Type IV	Type IV pilus	Type IV pilus biogenesis protein PilN			fig|1732569.4.peg.1492
Membrane Transport	Protein and nucleoprotein secretion system, Type IV	Type IV pilus	N-methyltransferase (EC 2.1.1.-)	B9G69_01400, B9G69_01090, B9G69_01535, B9G69_08275, B9G69_13510, B9G69_14055, B9G69_14185		fig|1732569.4.peg.1490
Membrane Transport	Protein and nucleoprotein secretion system, Type IV	Type IV pilus	3-dehydroquinate synthase (EC 4.2.3.4)			fig|1732569.4.peg.494
Membrane Transport	Protein and nucleoprotein secretion system, Type IV	Type IV pilus	Type IV fimbriae expression regulatory protein PilR			fig|1732569.4.peg.1696
Membrane Transport	Protein and nucleoprotein secretion system, Type IV	Type IV pilus	Type IV pilus biogenesis protein PilO			fig|1732569.4.peg.1493
Membrane Transport	Protein and nucleoprotein secretion system, Type IV	Type IV pilus	Type IV fimbrial assembly protein PilC	B9G69_02090		fig|1732569.4.peg.1694
Membrane Transport	Protein and nucleoprotein secretion system, Type IV	Type IV pilus	Type IV pilus biogenesis protein PilP			fig|1732569.4.peg.1494
Membrane Transport	Protein and nucleoprotein secretion system, Type IV	Type IV pilus	Twitching motility protein PilT	B9G69_02085	B9G79_00460, B9G79_11290	fig|1732569.4.peg.777, fig|1732569.4.peg.1693
Membrane Transport	Protein and nucleoprotein secretion system, Type IV	Type IV pilus	Type IV pilin PilA			fig|1732569.4.peg.2021
Membrane Transport	Protein and nucleoprotein secretion system, Type IV	Type IV pilus	Leader peptidase (Prepilin peptidase) (EC 3.4.23.43)	B9G69_15125, B9G69_18210	B9G79_14205	fig|1732569.4.peg.1490
Membrane Transport	Protein and nucleoprotein secretion system, Type IV	Type IV pilus	Multimodular transpeptidase-transglycosylase (EC 2.4.1.129) (EC 3.4.-.-)			fig|1732569.4.peg.696, fig|1732569.4.peg.1365
Membrane Transport	Protein and nucleoprotein secretion system, Type IV	Type IV pilus	Type IV pilus biogenesis protein PilM	B9G69_02390	B9G79_10940	fig|1732569.4.peg.1491
Membrane Transport	Protein and nucleoprotein secretion system, Type IV	Type IV pilus	PilZ domain-containing protein	B9G69_00555, B9G69_01950, B9G69_03995, B9G69_04800, B9G69_08735, B9G69_12140, B9G69_13495, B9G69_14820, B9G69_16000	B9G79_03220, B9G79_03690, B9G79_04840, B9G79_05710, B9G79_06625, B9G79_08390, B9G79_08845, B9G79_09115, B9G79_10800, B9G79_11480, B9G79_13565, B9G79_14670, B9G79_15215, B9G79_16480, B9G79_17920

## Sheet: d. Stress response protein
Additional file 1d: Stress response protein predicted by RAST online application in Bdellovibrio spp. SKB1291214 and SSB218315
Category	Subcategory	Subsystem	Role	Locus tag - Bdellovibrio sp. SKB1291214	Locus tag - Bdellovibrio bacteriovorus SSB218315	Features
Stress Response	Osmotic stress	Osmoregulation	Outer membrane protein A precursor			fig|1732569.4.peg.2060
Stress Response	Osmotic stress	Synthesis of osmoregulated periplasmic glucans	2)glucan export ATP-binding/permease protein NdvA (EC 3.6.3.42)&subsystem_name=Synthesis_of_osmoregulated_periplasmic_glucans'>Beta-(1-->2)glucan export ATP-binding/permease protein NdvA (EC 3.6.3.42)			fig|1732569.4.peg.3109
Stress Response	Oxidative stress	Protection from Reactive Oxygen Species	Peroxidase (EC 1.11.1.7)			fig|1732569.4.peg.609
Stress Response	Oxidative stress	Protection from Reactive Oxygen Species	Superoxide dismutase [Cu-Zn] precursor (EC 1.15.1.1)		B9G79_01500	fig|1732569.4.peg.1072
Stress Response	Oxidative stress	Protection from Reactive Oxygen Species	Superoxide dismutase [Fe] (EC 1.15.1.1)	B9G69_10505	B9G79_07175	fig|1732569.4.peg.569
Stress Response	Oxidative stress	Protection from Reactive Oxygen Species	Catalase (EC 1.11.1.6)	B9G69_13710	B9G79_12940, B9G79_14520	fig|1732569.4.peg.609, fig|1732569.4.peg.1201
Stress Response	Oxidative stress	Oxidative stress	Redox-sensitive transcriptional activator SoxR			fig|959.22.peg.2700
Stress Response	Oxidative stress	Oxidative stress	Alkyl hydroperoxide reductase subunit C-like protein			fig|959.22.peg.368
Stress Response	Oxidative stress	Oxidative stress	Organic hydroperoxide resistance transcriptional regulator			fig|1732569.4.peg.1396
Stress Response	Oxidative stress	Oxidative stress	bacteriophytochrome heme oxygenase BphO			fig|1732569.4.peg.189
Stress Response	Oxidative stress	Oxidative stress	Iron-binding ferritin-like antioxidant protein			fig|1732569.4.peg.732, fig|1732569.4.peg.2056
Stress Response	Oxidative stress	Oxidative stress	Organic hydroperoxide resistance transcriptional regulator	B9G69_14665		fig|1732569.4.peg.1396
Stress Response	Oxidative stress	Oxidative stress	bacteriophytochrome heme oxygenase BphO			fig|1732569.4.peg.189
Stress Response	Oxidative stress	Oxidative stress	Zinc uptake regulation protein ZUR			fig|1732569.4.peg.2168
Stress Response	Oxidative stress	Oxidative stress	Superoxide dismutase [Cu-Zn] precursor (EC 1.15.1.1)		B9G79_01500	fig|1732569.4.peg.1072
Stress Response	Oxidative stress	Oxidative stress	Paraquat-inducible protein B		B9G79_12945	fig|1732569.4.peg.3081
Stress Response	Oxidative stress	Oxidative stress	Non-specific DNA-binding protein Dps			fig|1732569.4.peg.732, fig|1732569.4.peg.2056
Stress Response	Oxidative stress	Oxidative stress	Superoxide dismutase [Fe] (EC 1.15.1.1)	B9G69_10505	B9G79_07175	fig|1732569.4.peg.569
Stress Response	Oxidative stress	Oxidative stress	Ferroxidase (EC 1.16.3.1)			fig|1732569.4.peg.732, fig|1732569.4.peg.2056
Stress Response	Oxidative stress	Oxidative stress	Ferric uptake regulation protein FUR	B9G69_02990		fig|1732569.4.peg.2758
Stress Response	Oxidative stress	Oxidative stress	Hydrogen peroxide-inducible genes activator			fig|1732569.4.peg.1202, fig|1732569.4.peg.2057, fig|1732569.4.peg.2622
Stress Response	Oxidative stress	Oxidative stress	Peroxidase (EC 1.11.1.7)			fig|1732569.4.peg.609
Stress Response	Oxidative stress	Oxidative stress	Paraquat-inducible protein A		B9G79_12945	fig|1732569.4.peg.3082
Stress Response	Oxidative stress	Oxidative stress	Catalase (EC 1.11.1.6)	B9G69_13710	B9G79_12940, B9G79_14520	fig|1732569.4.peg.609, fig|1732569.4.peg.1201
Stress Response	Oxidative stress	Oxidative stress	Phytochrome, two-component sensor histidine kinase (EC 2.7.3.-)			fig|1732569.4.peg.190
Stress Response	Oxidative stress	Oxidative stress	Organic hydroperoxide resistance protein	B9G69_14665		fig|1732569.4.peg.1395
Stress Response	Oxidative stress	Glutathione: Biosynthesis and gamma-glutamyl cycle	Glutamate--cysteine ligase (EC 6.3.2.2), divergent, of Alpha- and Beta-proteobacteria type			fig|959.22.peg.171
Stress Response	Oxidative stress	Glutathione: Biosynthesis and gamma-glutamyl cycle	Gamma-glutamyltranspeptidase (EC 2.3.2.2)			fig|959.22.peg.410
Stress Response	Oxidative stress	NADPH:quinone oxidoreductase 2	NADPH:quinone oxidoreductase 2	B9G69_02125	B9G79_09110	fig|1732569.4.peg.3572
Stress Response	Oxidative stress	Glutathione: Non-redox reactions	Glutathione S-transferase, zeta (EC 2.5.1.18)			fig|1732569.4.peg.1068
Stress Response	Oxidative stress	Glutathione: Non-redox reactions	Glutathione S-transferase (EC 2.5.1.18)	B9G69_00940, B9G69_04245	B9G79_01570, B9G79_03200, B9G79_08805	fig|1732569.4.peg.187, fig|1732569.4.peg.2611
Stress Response	Oxidative stress	Glutathione: Non-redox reactions	Lactoylglutathione lyase (EC 4.4.1.5)	B9G69_06280, B9G69_10035	B9G79_04990, B9G79_06640	fig|1732569.4.peg.476
Stress Response	Oxidative stress	Glutathione: Non-redox reactions	Hydroxyacylglutathione hydrolase (EC 3.1.2.6)	B9G69_05290	B9G79_08155	fig|1732569.4.peg.2641
Stress Response	Oxidative stress	Glutathione: Redox cycle	Uncharacterized monothiol glutaredoxin ycf64-like	B9G69_01095, B9G69_07375	B9G79_04815, B9G79_12265	fig|1732569.4.peg.3062
Stress Response	Oxidative stress	Glutathione: Redox cycle	Glutaredoxin 3 (Grx2)	B9G69_01095, B9G69_07375	B9G79_04815, B9G79_12265	fig|1732569.4.peg.220
Stress Response	Oxidative stress	Glutaredoxins	Uncharacterized monothiol glutaredoxin ycf64-like			fig|1732569.4.peg.3062
Stress Response	Oxidative stress	Glutaredoxins	Periplasmic septal ring factor with murein hydrolase activity EnvC/YibP			fig|1732569.4.peg.689
Stress Response	Oxidative stress	Glutaredoxins	Glutaredoxin 3 (Grx2)	B9G69_01095, B9G69_07375	B9G79_04815, B9G79_12265	fig|1732569.4.peg.220
Stress Response	Heat shock	Heat shock dnaK gene cluster extended	Hypothetical radical SAM family enzyme in heat shock gene cluster, similarity with CPO of BS HemN-type			fig|1732569.4.peg.792
Stress Response	Heat shock	Heat shock dnaK gene cluster extended	Chaperone protein DnaK	B9G69_01045, B9G69_10175, B9G69_11655	B9G79_00365, B9G79_01900, B9G79_12315	fig|1732569.4.peg.210
Stress Response	Heat shock	Heat shock dnaK gene cluster extended	tRNA-t(6)A37 methylthiotransferase			fig|1732569.4.peg.2309
Stress Response	Heat shock	Heat shock dnaK gene cluster extended	Chaperone protein DnaJ	B9G69_11645, B9G69_17360	B9G79_00375, B9G79_12320	fig|1732569.4.peg.507, fig|1732569.4.peg.794, fig|1732569.4.peg.2024
Stress Response	Heat shock	Heat shock dnaK gene cluster extended	Ribosomal RNA small subunit methyltransferase E (EC 2.1.1.-)	B9G69_14225	B9G79_11645	fig|1732569.4.peg.3352
Stress Response	Heat shock	Heat shock dnaK gene cluster extended	tmRNA-binding protein SmpB		B9G79_15240	fig|1732569.4.peg.1305
Stress Response	Heat shock	Heat shock dnaK gene cluster extended	Heat shock protein GrpE	B9G69_11640	B9G79_00380	fig|1732569.4.peg.793
Stress Response	Heat shock	Heat shock dnaK gene cluster extended	RNA polymerase sigma factor RpoH			fig|1732569.4.peg.1331
Stress Response	Heat shock	Heat shock dnaK gene cluster extended	Translation elongation factor LepA			fig|1732569.4.peg.1483
Stress Response	Heat shock	Heat shock dnaK gene cluster extended	Nucleoside 5-triphosphatase RdgB (dHAPTP, dITP, XTP-specific) (EC 3.6.1.15)			fig|1732569.4.peg.125
Stress Response	Heat shock	Heat shock dnaK gene cluster extended	Ribosomal protein L11 methyltransferase (EC 2.1.1.-)		B9G79_03060	fig|1732569.4.peg.3351
Stress Response	Heat shock	Heat shock dnaK gene cluster extended	Ribonuclease PH (EC 2.7.7.56)	B9G69_00645	B9G79_05795	fig|1732569.4.peg.126
Stress Response	Detoxification	Uptake of selenate and selenite	DedA protein		B9G79_17845, B9G79_07440	fig|1732569.4.peg.905, fig|1732569.4.peg.2705
Stress Response	Detoxification	Glutathione-dependent pathway of formaldehyde detoxification	S-formylglutathione hydrolase (EC 3.1.2.12)	B9G69_11005	B9G79_14000	fig|1732569.4.peg.667
Stress Response	Detoxification	Glutathione-dependent pathway of formaldehyde detoxification	S-(hydroxymethyl)glutathione dehydrogenase (EC 1.1.1.284)	B9G69_11000	B9G79_14005	fig|1732569.4.peg.666
Stress Response	Detoxification	Glutathione-dependent pathway of formaldehyde detoxification	Transcriptional regulator, LysR family, in formaldehyde detoxification operon	B9G69_08095, B9G69_10530, B9G69_10995, B9G69_13670, B9G69_16365, B9G69_16635	B9G79_01095, B9G79_01470, B9G79_01925, B9G79_03235, B9G79_03975, B9G79_04730, B9G79_10265, B9G79_10370, B9G79_12685, B9G79_13035, B9G79_13235, B9G79_13570, B9G79_16200, B9G79_14010, B9G79_13995, B9G79_13960	fig|1732569.4.peg.665
Stress Response	Stress Response - no subcategory	SigmaB stress responce regulation	RsbS, negative regulator of sigma-B			fig|1732569.4.peg.2967
Stress Response	Stress Response - no subcategory	SigmaB stress responce regulation	Anti-sigma B factor RsbT	B9G69_04440		fig|1732569.4.peg.2965
Stress Response	Stress Response - no subcategory	SigmaB stress responce regulation	Putative SigmaB asociated two-component system sensor protein			fig|1732569.4.peg.2117, fig|1732569.4.peg.2964
Stress Response	Stress Response - no subcategory	SigmaB stress responce regulation	Serine phosphatase RsbU, regulator of sigma subunit	B9G69_09250, B9G69_05735	B9G79_15580	fig|1732569.4.peg.2734, fig|1732569.4.peg.2829, fig|1732569.4.peg.3429
Stress Response	Stress Response - no subcategory	SigmaB stress responce regulation	RsbR, positive regulator of sigma-B			fig|1732569.4.peg.2968
Stress Response	Stress Response - no subcategory	Dimethylarginine metabolism	Protein arginine N-methyltransferase 1 (EC 2.1.1.-)			fig|1732569.4.peg.1240
Stress Response	Stress Response - no subcategory	Dimethylarginine metabolism	NG,NG-dimethylarginine dimethylaminohydrolase 1 (EC 3.5.3.18)			fig|1732569.4.peg.2577
Stress Response	Stress Response - no subcategory	Bacterial hemoglobins	diguanylate cyclase/phosphodiesterase (GGDEF & EAL domains) with PAS/PAC sensor(s)	B9G69_13450, B9G69_14735, B9G69_01735, B9G69_08345	B9G79_16530, B9G79_14755, B9G79_11600, B9G79_00860, B9G79_03750	fig|1732569.4.peg.1667, fig|1732569.4.peg.2963, fig|1732569.4.peg.3019
Stress Response	Stress Response - no subcategory	Bacterial hemoglobins	Hemoglobin-like protein HbO			fig|1732569.4.peg.2032
Stress Response	Stress Response - no subcategory	Bacterial hemoglobins	Copper binding protein, plastocyanin/azurin family			fig|959.22.peg.1357
Stress Response	Stress Response - no subcategory	Hfl operon	GTP-binding protein HflX	B9G69_04550, B9G69_14085	B9G79_03150, B9G79_09895	fig|1732569.4.peg.2489
Stress Response	Stress Response - no subcategory	Hfl operon	GTP-binding protein related to HflX	B9G69_04550, B9G69_14085	B9G79_03150, B9G79_09895	fig|1732569.4.peg.1278
Stress Response	Periplasmic Stress	Periplasmic Stress Response	Survival protein SurA precursor (Peptidyl-prolyl cis-trans isomerase SurA) (EC 5.2.1.8)	B9G69_11910	B9G79_00075	fig|1732569.4.peg.845
Stress Response	Periplasmic Stress	Periplasmic Stress Response	Outer membrane protein H precursor			fig|1732569.4.peg.1677
Stress Response	Periplasmic Stress	Periplasmic Stress Response	HtrA protease/chaperone protein			fig|1732569.4.peg.2941
Stress Response	Periplasmic Stress	Periplasmic Stress Response	Intramembrane protease RasP/YluC, implicated in cell division based on FtsL cleavage			fig|959.22.peg.141
Dormancy and Sporulation	Dormancy and Sporulation - no subcategory	Persister Cells	Cell division inhibitor			fig|1732569.4.peg.2165
Dormancy and Sporulation	Dormancy and Sporulation - no subcategory	Persister Cells	Cell division inhibitor			fig|1732569.4.peg.2166
Dormancy and Sporulation	Dormancy and Sporulation - no subcategory	Persister Cells	Cell division inhibitor			fig|1732569.4.peg.2167

## Sheet: e. Metabolism of molecules
Additional file 1e. Degradative enzymes for metabolism of molecules predicted by RAST online application in Bdellovibrio spp. SKB1291214 and SSB218315
Category	Subcategory	Subsystem	Role	Locus tag - Bdellovibrio sp. SKB1291214	Locus tag - Bdellovibrio bacteriovorus SSB218315	Features
Cell Wall and Capsule	Cell Wall and Capsule - no subcategory	Murein Hydrolases	Membrane-bound lytic murein transglycosylase D precursor (EC 3.2.1.-)	B9G69_00580, B9G69_05935, B9G69_08760, B9G69_17325, B9G69_16530	B9G79_01645, B9G79_02355, B9G79_03175, B9G79_05735, B9G79_12350	fig|1732569.4.peg.790, fig|1732569.4.peg.1857
Cell Wall and Capsule	Cell Wall and Capsule - no subcategory	Murein Hydrolases	N-acetylmuramoyl-L-alanine amidase (EC 3.5.1.28)	B9G69_00650	B9G79_05800	fig|1732569.4.peg.127
Cell Wall and Capsule	Cell Wall and Capsule - no subcategory	Murein Hydrolases	D-alanyl-D-alanine carboxypeptidase (EC 3.4.16.4)	B9G69_03710, B9G69_08765	B9G79_02190, B9G79_03170, B9G79_08905, B9G79_09330, B9G79_14420	fig|1732569.4.peg.3334
Cell Wall and Capsule	Cell Wall and Capsule - no subcategory	Murein Hydrolases	Soluble lytic murein transglycosylase precursor (EC 3.2.1.-)	B9G69_05935, B9G69_00580, B9G69_08760, B9G69_17325, B9G69_16530	B9G79_01645, B9G79_02355, B9G79_03175, B9G79_05735, B9G79_12350	fig|1732569.4.peg.49, fig|1732569.4.peg.113, fig|1732569.4.peg.2017, fig|1732569.4.peg.2774
Cell Wall and Capsule	Cell Wall and Capsule - no subcategory	Murein Hydrolases	Membrane-bound lytic murein transglycosylase B precursor (EC 3.2.1.-)	B9G69_00580, B9G69_05935, B9G69_08760, B9G69_17325, B9G69_16530	B9G79_01645, B9G79_02355, B9G79_03175, B9G79_05735, B9G79_12350	fig|1732569.4.peg.2695
Cell Wall and Capsule	Cell Wall and Capsule - no subcategory	Murein Hydrolases	Muramoyltetrapeptide carboxypeptidase (EC 3.4.17.13)			fig|1732569.4.peg.2319
RNA Metabolism	RNA processing and modification	Ribonucleases in Bacillus	Ribonuclease HII (EC 3.1.26.4)	B9G69_04455	B9G79_08575	fig|1732569.4.peg.2472, fig|1732569.4.peg.3075
RNA Metabolism	RNA processing and modification	Ribonucleases in Bacillus	5' exoribonuclease Bsu YhaM&subsystem_name=Ribonucleases_in_Bacillus'>3'->5' exoribonuclease Bsu YhaM			fig|1732569.4.peg.3244
RNA Metabolism	RNA processing and modification	RNA processing and degradation, bacterial	Cytoplasmic axial filament protein CafA and Ribonuclease G (EC 3.1.4.-)	B9G69_11555	B9G79_00465	fig|1732569.4.peg.776
RNA Metabolism	RNA processing and modification	RNA processing and degradation, bacterial	3'-to-5' exoribonuclease RNase R			fig|1732569.4.peg.1195
RNA Metabolism	RNA processing and modification	RNA processing and degradation, bacterial	Ribonuclease III (EC 3.1.26.3)	B9G69_03665	B9G79_09375	fig|1732569.4.peg.2310
RNA Metabolism	RNA processing and modification	RNA processing and degradation, bacterial	3'-to-5' oligoribonuclease (orn)	B9G69_01305	B9G79_12100	fig|1732569.4.peg.262
RNA Metabolism	RNA processing and modification	Ribonuclease H	Ribonuclease HI (EC 3.1.26.4)	B9G69_08375, B9G69_17990	B9G79_03720, B9G79_08470	fig|1732569.4.peg.3257, fig|1732569.4.peg.3593
RNA Metabolism	RNA processing and modification	tRNA processing	Ribonuclease PH (EC 2.7.7.56)	B9G69_00645	B9G79_05795	fig|1732569.4.peg.126
Protein Metabolism	Protein degradation	Putative TldE-TldD proteolytic complex	TldE protein, part of TldE/TldD proteolytic complex			fig|1732569.4.peg.1612
Protein Metabolism	Protein degradation	Putative TldE-TldD proteolytic complex	TldD protein, part of TldE/TldD proteolytic complex			fig|1732569.4.peg.1611
Protein Metabolism	Protein degradation	Putative TldE-TldD proteolytic complex	TldD family protein, Beta/Gamma-proteobacterial subgroup			fig|1732569.4.peg.1228
Protein Metabolism	Protein degradation	Putative TldE-TldD proteolytic complex	TldE/PmbA family protein, Beta/Gamma-proteobacterial subgroup			fig|1732569.4.peg.1229
Protein Metabolism	Protein degradation	Aminopeptidases (EC 3.4.11.-)	Peptidase B (EC 3.4.11.23)	B9G69_08495		fig|1732569.4.peg.2867
Protein Metabolism	Protein degradation	Aminopeptidases (EC 3.4.11.-)	Xaa-Pro aminopeptidase (EC 3.4.11.9)	B9G69_12685		fig|1732569.4.peg.997
Protein Metabolism	Protein degradation	Aminopeptidases (EC 3.4.11.-)	Membrane alanine aminopeptidase N (EC 3.4.11.2)			fig|1732569.4.peg.2847
Protein Metabolism	Protein degradation	Aminopeptidases (EC 3.4.11.-)	Cytosol aminopeptidase PepA (EC 3.4.11.1)			fig|1732569.4.peg.676
Protein Metabolism	Protein degradation	Protein degradation	Leucyl/phenylalanyl-tRNA--protein transferase (EC 2.3.2.6)			fig|1732569.4.peg.1646
Protein Metabolism	Protein degradation	Protein degradation	Dipeptidyl carboxypeptidase Dcp (EC 3.4.15.5)		B9G79_01105	fig|1732569.4.peg.3276
Protein Metabolism	Protein degradation	Metallocarboxypeptidases (EC 3.4.17.-)	Carboxypeptidase T (EC 3.4.17.18)			fig|1732569.4.peg.2377
Protein Metabolism	Protein degradation	Metallocarboxypeptidases (EC 3.4.17.-)	D-alanyl-D-alanine carboxypeptidase (EC 3.4.16.4)	B9G69_03710, B9G69_08765	B9G79_02190, B9G79_03170, B9G79_08905, B9G79_09330, B9G79_14420	fig|1732569.4.peg.3334
Protein Metabolism	Protein degradation	Metallocarboxypeptidases (EC 3.4.17.-)	Muramoyltetrapeptide carboxypeptidase (EC 3.4.17.13)			fig|1732569.4.peg.2319
Protein Metabolism	Protein degradation	Serine endopeptidase (EC 3.4.21.-)	Prolyl endopeptidase (EC 3.4.21.26)			fig|1732569.4.peg.3484
Protein Metabolism	Protein degradation	Proteolysis in bacteria, ATP-dependent	DNA repair protein RadA	B9G69_00575	B9G79_05730	fig|1732569.4.peg.112
Protein Metabolism	Protein degradation	Proteolysis in bacteria, ATP-dependent	ATP-dependent Clp protease ATP-binding subunit ClpX	B9G69_11040	B9G79_00920	fig|1732569.4.peg.674
Protein Metabolism	Protein degradation	Proteolysis in bacteria, ATP-dependent	ATP-dependent Clp protease ATP-binding subunit ClpA	B9G69_17335	B9G79_12340	fig|1732569.4.peg.2019
Protein Metabolism	Protein degradation	Proteolysis in bacteria, ATP-dependent	ATP-dependent Clp protease proteolytic subunit (EC 3.4.21.92)	B9G69_11045	B9G79_00915, B9G79_12710	fig|1732569.4.peg.131, fig|1732569.4.peg.675
Protein Metabolism	Protein degradation	Proteolysis in bacteria, ATP-dependent	ClpB protein	B9G69_08025	B9G79_04110	fig|1732569.4.peg.3186
Protein Metabolism	Protein degradation	Proteolysis in bacteria, ATP-dependent	ATP-dependent protease La (EC 3.4.21.53) Type I	B9G69_02925	B9G79_08100	fig|1732569.4.peg.670, fig|1732569.4.peg.798, fig|1732569.4.peg.3336
Protein Metabolism	Protein degradation	Proteolysis in bacteria, ATP-dependent	ATP-dependent Clp protease adaptor protein ClpS	B9G69_17340	B9G79_12335	fig|1732569.4.peg.2020
Protein Metabolism	Protein degradation	Omega peptidases (EC 3.4.19.-)	Pyrrolidone-carboxylate peptidase (EC 3.4.19.3)		B9G79_14100	fig|1732569.4.peg.2657
Amino Acids and Derivatives	Histidine Metabolism	Histidine Degradation	Conserved hypothetical protein (perhaps related to histidine degradation)			fig|1732569.4.peg.1942
Amino Acids and Derivatives	Histidine Metabolism	Histidine Degradation	N-formylglutamate deformylase (EC 3.5.1.68)			fig|1732569.4.peg.1899, fig|1732569.4.peg.2064
Amino Acids and Derivatives	Histidine Metabolism	Histidine Degradation	Formiminoglutamase (EC 3.5.3.8)	B9G69_02470	B9G79_10855	fig|1732569.4.peg.2509
Amino Acids and Derivatives	Histidine Metabolism	Histidine Degradation	Imidazolonepropionase (EC 3.5.2.7)	B9G69_00530	B9G79_05685	fig|1732569.4.peg.103
Amino Acids and Derivatives	Histidine Metabolism	Histidine Degradation	Urocanate hydratase (EC 4.2.1.49)	B9G69_00405	B9G79_05550	fig|1732569.4.peg.77
Amino Acids and Derivatives	Histidine Metabolism	Histidine Degradation	Histidine ammonia-lyase (EC 4.3.1.3)		B9G79_05545	fig|1732569.4.peg.73, fig|1732569.4.peg.1929
Amino Acids and Derivatives	Branched-chain amino acids	Isoleucine degradation	Branched-chain amino acid aminotransferase (EC 2.6.1.42)	B9G69_10100	B9G79_13015, B9G79_13815	fig|1732569.4.peg.489, fig|1732569.4.peg.3631
Amino Acids and Derivatives	Branched-chain amino acids	Isoleucine degradation	Branched-chain alpha-keto acid dehydrogenase, E1 component, alpha subunit (EC 1.2.4.4)			fig|1732569.4.peg.1628
Amino Acids and Derivatives	Branched-chain amino acids	Isoleucine degradation	Enoyl-CoA hydratase (EC 4.2.1.17)	B9G69_03320, B9G69_10405	B9G79_01625, B9G79_09810	fig|1732569.4.peg.136, fig|1732569.4.peg.3512
Amino Acids and Derivatives	Branched-chain amino acids	Isoleucine degradation	Dihydrolipoamide acyltransferase component of branched-chain alpha-keto acid dehydrogenase complex (EC 2.3.1.168)			fig|1732569.4.peg.1437
Amino Acids and Derivatives	Branched-chain amino acids	Isoleucine degradation	3-ketoacyl-CoA thiolase (EC 2.3.1.16)			fig|1732569.4.peg.1183, fig|1732569.4.peg.1434, fig|1732569.4.peg.2454, fig|1732569.4.peg.3511
Amino Acids and Derivatives	Branched-chain amino acids	Isoleucine degradation	Branched-chain alpha-keto acid dehydrogenase, E1 component, beta subunit (EC 1.2.4.4)	B9G69_15855		fig|1732569.4.peg.1629
Amino Acids and Derivatives	Branched-chain amino acids	Isoleucine degradation	3-hydroxyacyl-CoA dehydrogenase (EC 1.1.1.35)	B9G69_00690	B9G79_05835	fig|1732569.4.peg.3512
Amino Acids and Derivatives	Branched-chain amino acids	Isoleucine degradation	Dihydrolipoamide dehydrogenase of branched-chain alpha-keto acid dehydrogenase (EC 1.8.1.4)			fig|1732569.4.peg.1436
Amino Acids and Derivatives	Branched-chain amino acids	Leucine Degradation and HMG-CoA Metabolism	Hydroxymethylglutaryl-CoA lyase (EC 4.1.3.4)	B9G69_10385	B9G79_01640	fig|1732569.4.peg.545
Amino Acids and Derivatives	Branched-chain amino acids	Leucine Degradation and HMG-CoA Metabolism	Branched-chain amino acid aminotransferase (EC 2.6.1.42)	B9G69_10100	B9G79_13015, B9G79_13815	fig|1732569.4.peg.489, fig|1732569.4.peg.3631
Amino Acids and Derivatives	Branched-chain amino acids	Leucine Degradation and HMG-CoA Metabolism	Methylglutaconyl-CoA hydratase (EC 4.2.1.18)			fig|1732569.4.peg.549
Amino Acids and Derivatives	Branched-chain amino acids	Leucine Degradation and HMG-CoA Metabolism	Methylcrotonyl-CoA carboxylase carboxyl transferase subunit (EC 6.4.1.4)			fig|1732569.4.peg.550
Amino Acids and Derivatives	Branched-chain amino acids	Leucine Degradation and HMG-CoA Metabolism	Branched-chain alpha-keto acid dehydrogenase, E1 component, alpha subunit (EC 1.2.4.4)	B9G69_10100	B9G79_13015, B9G79_13815	fig|1732569.4.peg.1628
Amino Acids and Derivatives	Branched-chain amino acids	Leucine Degradation and HMG-CoA Metabolism	Methylcrotonyl-CoA carboxylase biotin-containing subunit (EC 6.4.1.4)			fig|1732569.4.peg.546, fig|1732569.4.peg.547
Amino Acids and Derivatives	Branched-chain amino acids	Leucine Degradation and HMG-CoA Metabolism	Succinyl-CoA:3-ketoacid-coenzyme A transferase subunit B (EC 2.8.3.5)	B9G69_04370 , B9G69_04375		fig|1732569.4.peg.2456
Amino Acids and Derivatives	Branched-chain amino acids	Leucine Degradation and HMG-CoA Metabolism	Isovaleryl-CoA dehydrogenase (EC 1.3.8.4)	B9G69_16790	B9G79_12750	fig|1732569.4.peg.1911
Amino Acids and Derivatives	Branched-chain amino acids	Leucine Degradation and HMG-CoA Metabolism	Dihydrolipoamide acyltransferase component of branched-chain alpha-keto acid dehydrogenase complex (EC 2.3.1.168)			fig|1732569.4.peg.1437
Amino Acids and Derivatives	Branched-chain amino acids	Leucine Degradation and HMG-CoA Metabolism	Leucine dehydrogenase (EC 1.4.1.9)	B9G69_04115	B9G79_08965,B9G79_14870	fig|1732569.4.peg.2403
Amino Acids and Derivatives	Branched-chain amino acids	Leucine Degradation and HMG-CoA Metabolism	Succinyl-CoA:3-ketoacid-coenzyme A transferase subunit A (EC 2.8.3.5)	B9G69_04370, B9G69_04375		fig|1732569.4.peg.2455
Amino Acids and Derivatives	Branched-chain amino acids	Leucine Degradation and HMG-CoA Metabolism	Branched-chain alpha-keto acid dehydrogenase, E1 component, beta subunit (EC 1.2.4.4)	B9G69_15855		fig|1732569.4.peg.1629
Amino Acids and Derivatives	Branched-chain amino acids	Leucine Degradation and HMG-CoA Metabolism	Dihydrolipoamide dehydrogenase of branched-chain alpha-keto acid dehydrogenase (EC 1.8.1.4)			fig|1732569.4.peg.1436
Amino Acids and Derivatives	Branched-chain amino acids	Leucine Degradation and HMG-CoA Metabolism	Hydroxymethylglutaryl-CoA reductase (EC 1.1.1.34)	B9G69_02595	B9G79_10755	fig|1732569.4.peg.2089
Amino Acids and Derivatives	Branched-chain amino acids	Valine degradation	Branched-chain amino acid aminotransferase (EC 2.6.1.42)	B9G69_10100	B9G79_13015, B9G79_13815	fig|1732569.4.peg.489, fig|1732569.4.peg.3631
Amino Acids and Derivatives	Branched-chain amino acids	Valine degradation	Methylmalonate-semialdehyde dehydrogenase (EC 1.2.1.27)	B9G69_17430	B9G79_11165	fig|1732569.4.peg.2039
Amino Acids and Derivatives	Branched-chain amino acids	Valine degradation	Branched-chain alpha-keto acid dehydrogenase, E1 component, alpha subunit (EC 1.2.4.4)	B9G69_10100		fig|1732569.4.peg.1628
Amino Acids and Derivatives	Branched-chain amino acids	Valine degradation	Enoyl-CoA hydratase (EC 4.2.1.17)	B9G69_03320, B9G69_10405	B9G79_01625, B9G79_09810	fig|1732569.4.peg.136, fig|1732569.4.peg.3512
Amino Acids and Derivatives	Branched-chain amino acids	Valine degradation	Dihydrolipoamide acyltransferase component of branched-chain alpha-keto acid dehydrogenase complex (EC 2.3.1.168)		B9G79_13015, B9G79_13815	fig|1732569.4.peg.1437
Amino Acids and Derivatives	Branched-chain amino acids	Valine degradation	Branched-chain alpha-keto acid dehydrogenase, E1 component, beta subunit (EC 1.2.4.4)	B9G69_15855		fig|1732569.4.peg.1629
Amino Acids and Derivatives	Branched-chain amino acids	Valine degradation	3-hydroxyacyl-CoA dehydrogenase (EC 1.1.1.35)	B9G69_00690	B9G79_01640	fig|1732569.4.peg.3512
Amino Acids and Derivatives	Branched-chain amino acids	Valine degradation	Dihydrolipoamide dehydrogenase of branched-chain alpha-keto acid dehydrogenase (EC 1.8.1.4)			fig|1732569.4.peg.1436
Amino Acids and Derivatives	Lysine, threonine, methionine, and cysteine	Threonine degradation	Threonine dehydrogenase and related Zn-dependent dehydrogenases			fig|1732569.4.peg.2231
Amino Acids and Derivatives	Lysine, threonine, methionine, and cysteine	Threonine degradation	Threonine dehydratase (EC 4.3.1.19)			fig|1732569.4.peg.1797
Amino Acids and Derivatives	Lysine, threonine, methionine, and cysteine	Methionine Degradation	S-adenosylhomocysteine nucleosidase (EC 3.2.2.9)		B9G79_06045	fig|1732569.4.peg.1480
Amino Acids and Derivatives	Lysine, threonine, methionine, and cysteine	Methionine Degradation	Methionine ABC transporter ATP-binding protein	B9G69_16475		fig|1732569.4.peg.425, fig|1732569.4.peg.742, fig|1732569.4.peg.1845, fig|1732569.4.peg.2255
Amino Acids and Derivatives	Lysine, threonine, methionine, and cysteine	Methionine Degradation	S-adenosylmethionine synthetase (EC 2.5.1.6)			fig|1732569.4.peg.1482
Amino Acids and Derivatives	Lysine, threonine, methionine, and cysteine	Methionine Degradation	Pyruvate dehydrogenase E1 component (EC 1.2.4.1)	B9G69_13570	B9G79_14600,B9G79_16325	fig|1732569.4.peg.1171
Amino Acids and Derivatives	Lysine, threonine, methionine, and cysteine	Methionine Degradation	Cystathionine gamma-lyase (EC 4.4.1.1)		B9G79_00685	fig|1732569.4.peg.733
Amino Acids and Derivatives	Lysine, threonine, methionine, and cysteine	Methionine Degradation	Adenosylhomocysteinase (EC 3.3.1.1)	B9G69_01260	B9G79_12125	fig|1732569.4.peg.253
Amino Acids and Derivatives	Lysine, threonine, methionine, and cysteine	Methionine Degradation	S-adenosylhomocysteine nucleosidase (EC 3.2.2.9)			fig|1732569.4.peg.1481
Carbohydrates	Di- and oligosaccharides	Trehalose Biosynthesis	Alpha-amylase (EC 3.2.1.1)	B9G69_14705	B9G79_12620	fig|1732569.4.peg.1919
Carbohydrates	Di- and oligosaccharides	Maltose and Maltodextrin Utilization	Cytoplasmic alpha-amylase (EC 3.2.1.1)	B9G69_14705	B9G79_12620	fig|1732569.4.peg.2893
Carbohydrates	Di- and oligosaccharides	Trehalose Biosynthesis	Glucoamylase (EC 3.2.1.3)			fig|1732569.4.peg.3515
Carbohydrates	Di- and oligosaccharides	Maltose and Maltodextrin Utilization	Glucoamylase (EC 3.2.1.3)			fig|1732569.4.peg.3515

## Sheet: f.siderophore & defense factors
Additional file 1f: Siderophores and defense factors predicted by RAST online application in Bdellovibrio spp. SKB1291214 and SSB218315
Category	Subcategory	Subsystem	Role	Bdellovibrio sp. SKB1291214	Bdellovibrio bacteriovorus SSB218315	Features
Virulence, Disease and Defense	Resistance to antibiotics and toxic compounds	Copper homeostasis	Copper-translocating P-type ATPase (EC 3.6.3.4)	B9G69_06785	B9G79_06670, B9G79_08070	fig|1732569.4.peg.1568, fig|1732569.4.peg.2946, fig|1732569.4.peg.2947, fig|1732569.4.peg.3605
Virulence, Disease and Defense	Resistance to antibiotics and toxic compounds	Copper homeostasis	Cu(I)-responsive transcriptional regulator	B9G69_06865		fig|1732569.4.peg.2961
Virulence, Disease and Defense	Resistance to antibiotics and toxic compounds	Bile hydrolysis	Choloylglycine hydrolase (EC 3.5.1.24)	B9G69_15335		fig|1732569.4.peg.1531
Virulence, Disease and Defense	Resistance to antibiotics and toxic compounds	Cobalt-zinc-cadmium resistance	Heavy metal RND efflux outer membrane protein, CzcC family			fig|1732569.4.peg.65, fig|1732569.4.peg.1556, fig|1732569.4.peg.1561, fig|1732569.4.peg.1565
Virulence, Disease and Defense	Resistance to antibiotics and toxic compounds	Cobalt-zinc-cadmium resistance	DNA-binding heavy metal response regulator			fig|1732569.4.peg.2580
Virulence, Disease and Defense	Resistance to antibiotics and toxic compounds	Cobalt-zinc-cadmium resistance	Cobalt-zinc-cadmium resistance protein			fig|1732569.4.peg.1146
Virulence, Disease and Defense	Resistance to antibiotics and toxic compounds	Cobalt-zinc-cadmium resistance	Cobalt-zinc-cadmium resistance protein CzcD			fig|1732569.4.peg.1553, fig|1732569.4.peg.2157
Virulence, Disease and Defense	Resistance to antibiotics and toxic compounds	Cobalt-zinc-cadmium resistance	Cobalt-zinc-cadmium resistance protein CzcA			fig|1732569.4.peg.67, fig|1732569.4.peg.1558, fig|1732569.4.peg.1559, fig|1732569.4.peg.1567, fig|1732569.4.peg.2522, fig|1732569.4.peg.2949
Virulence, Disease and Defense	Resistance to antibiotics and toxic compounds	Cobalt-zinc-cadmium resistance	Probable Co/Zn/Cd efflux system membrane fusion protein			fig|1732569.4.peg.1560
Virulence, Disease and Defense	Resistance to antibiotics and toxic compounds	Cobalt-zinc-cadmium resistance	Cation efflux system protein CusA			fig|1732569.4.peg.67, fig|1732569.4.peg.1558, fig|1732569.4.peg.1559, fig|1732569.4.peg.1567, fig|1732569.4.peg.2522, fig|1732569.4.peg.2949
Virulence, Disease and Defense	Resistance to antibiotics and toxic compounds	Zinc resistance	Response regulator of zinc sigma-54-dependent two-component system			fig|1732569.4.peg.261, fig|1732569.4.peg.700, fig|1732569.4.peg.1458, fig|1732569.4.peg.3184, fig|1732569.4.peg.3193
Virulence, Disease and Defense	Resistance to antibiotics and toxic compounds	Resistance to fluoroquinolones	DNA gyrase subunit B (EC 5.99.1.3)			fig|1732569.4.peg.836
Virulence, Disease and Defense	Resistance to antibiotics and toxic compounds	Resistance to fluoroquinolones	DNA gyrase subunit A (EC 5.99.1.3)	B9G69_11870	B9G79_00125	fig|1732569.4.peg.837
Virulence, Disease and Defense	Resistance to antibiotics and toxic compounds	Arsenic resistance	Arsenic resistance protein ArsH	B9G69_15430		fig|1732569.4.peg.1550
Virulence, Disease and Defense	Resistance to antibiotics and toxic compounds	Arsenic resistance	Arsenical-resistance protein ACR3	B9G69_15435		fig|1732569.4.peg.1551
Virulence, Disease and Defense	Resistance to antibiotics and toxic compounds	Arsenic resistance	Arsenical pump-driving ATPase (EC 3.6.3.16)	B9G69_11085	B9G79_00870	fig|1732569.4.peg.682, fig|1732569.4.peg.683
Virulence, Disease and Defense	Resistance to antibiotics and toxic compounds	Arsenic resistance	Arsenate reductase (EC 1.20.4.1)		B9G79_16575	fig|1732569.4.peg.1136
Virulence, Disease and Defense	Resistance to antibiotics and toxic compounds	Copper homeostasis: copper tolerance	Copper homeostasis protein CutE			fig|1732569.4.peg.2010
Virulence, Disease and Defense	Resistance to antibiotics and toxic compounds	Copper homeostasis: copper tolerance	Periplasmic divalent cation tolerance protein CutA			fig|1732569.4.peg.1634
Virulence, Disease and Defense	Resistance to antibiotics and toxic compounds	Copper homeostasis: copper tolerance	Magnesium and cobalt efflux protein CorC	B9G69_16125	B9G79_13460	fig|1732569.4.peg.1635, fig|1732569.4.peg.2560
Virulence, Disease and Defense	Resistance to antibiotics and toxic compounds	Beta-lactamase	Beta-lactamase class C and other penicillin binding proteins	B9G69_05905, B9G69_11150, B9G69_10190, B9G69_14515	B9G79_01885, B9G79_02675, B9G79_06960, B9G79_16140, B9G79_16835, B9G79_17495	fig|1732569.4.peg.2320
Virulence, Disease and Defense	Resistance to antibiotics and toxic compounds	Beta-lactamase	Metal-dependent hydrolases of the beta-lactamase superfamily III			fig|1732569.4.peg.2725
Virulence, Disease and Defense	Resistance to antibiotics and toxic compounds	Multidrug Resistance Efflux Pumps	RND efflux system, outer membrane lipoprotein CmeC	B9G69_10640		fig|1732569.4.peg.328
Virulence, Disease and Defense	Resistance to antibiotics and toxic compounds	Multidrug Resistance Efflux Pumps	Multi antimicrobial extrusion protein (Na(+)/drug antiporter), MATE family of MDR efflux pumps	B9G69_00240	B9G79_07510	fig|1732569.4.peg.44
Virulence, Disease and Defense	Resistance to antibiotics and toxic compounds	Multidrug Resistance Efflux Pumps	Macrolide export ATP-binding/permease protein MacB (EC 3.6.3.-)	B9G69_01130	B9G79_14910	fig|1732569.4.peg.228
Virulence, Disease and Defense	Resistance to antibiotics and toxic compounds	Multidrug Resistance Efflux Pumps	Acriflavin resistance protein	B9G69_13480, B9G69_15970, B9G69_17895		fig|1732569.4.peg.1651, fig|1732569.4.peg.3223
Virulence, Disease and Defense	Resistance to antibiotics and toxic compounds	Multidrug Resistance Efflux Pumps	Multidrug and toxin extrusion (MATE) family efflux pump YdhE/NorM, homolog			fig|1732569.4.peg.1215
Virulence, Disease and Defense	Resistance to antibiotics and toxic compounds	Resistance to chromium compounds	Chromate transport protein ChrA	B9G69_00700		fig|1732569.4.peg.138
Virulence, Disease and Defense	Invasion and intracellular resistance	Mycobacterium virulence operon involved in protein synthesis (SSU ribosomal proteins)	SSU ribosomal protein S7p (S5e)			fig|1732569.4.peg.3163
Virulence, Disease and Defense	Invasion and intracellular resistance	Mycobacterium virulence operon involved in protein synthesis (SSU ribosomal proteins)	Translation elongation factor G	B9G69_07875, B9G69_15930	B9G79_04390, B9G79_13665	fig|1732569.4.peg.1643, fig|1732569.4.peg.3162
Virulence, Disease and Defense	Invasion and intracellular resistance	Mycobacterium virulence operon involved in protein synthesis (SSU ribosomal proteins)	Translation elongation factor Tu	B9G69_07935	B9G79_04325	fig|1732569.4.peg.3173
Virulence, Disease and Defense	Invasion and intracellular resistance	Mycobacterium virulence operon involved in protein synthesis (SSU ribosomal proteins)	SSU ribosomal protein S12p (S23e)			fig|1732569.4.peg.3164
Virulence, Disease and Defense	Invasion and intracellular resistance	Mycobacterium virulence operon involved in an unknown function with a Jag Protein and YidC and YidD	Inner membrane protein translocase component YidC, long form			fig|1732569.4.peg.830
Virulence, Disease and Defense	Invasion and intracellular resistance	Mycobacterium virulence operon involved in an unknown function with a Jag Protein and YidC and YidD	RNA-binding protein Jag			fig|1732569.4.peg.829
Virulence, Disease and Defense	Invasion and intracellular resistance	Mycobacterium virulence operon involved in DNA transcription	DNA-directed RNA polymerase beta' subunit (EC 2.7.7.6)	B9G69_07890, B9G69_07895	B9G79_04370, B9G79_04375	fig|1732569.4.peg.3165
Virulence, Disease and Defense	Invasion and intracellular resistance	Mycobacterium virulence operon involved in DNA transcription	DNA-directed RNA polymerase beta subunit (EC 2.7.7.6)	B9G69_07890, B9G69_07895	B9G79_04370, B9G79_04375	fig|1732569.4.peg.3166
Virulence, Disease and Defense	Invasion and intracellular resistance	Mycobacterium virulence operon possibly involved in quinolinate biosynthesis	Quinolinate synthetase (EC 2.5.1.72)	B9G69_10940	B9G79_01010	fig|1732569.4.peg.655
Virulence, Disease and Defense	Invasion and intracellular resistance	Mycobacterium virulence operon possibly involved in quinolinate biosynthesis	Quinolinate phosphoribosyltransferase [decarboxylating] (EC 2.4.2.19)			fig|1732569.4.peg.2901
Virulence, Disease and Defense	Invasion and intracellular resistance	Mycobacterium virulence operon possibly involved in quinolinate biosynthesis	L-aspartate oxidase (EC 1.4.3.16)	B9G69_08355	B9G79_03740	fig|1732569.4.peg.3253
Virulence, Disease and Defense	Invasion and intracellular resistance	Mycobacterium virulence operon involved in fatty acids biosynthesis	3-oxoacyl-[acyl-carrier-protein] synthase, KASII (EC 2.3.1.41)	B9G69_04060		fig|1732569.4.peg.1933
Virulence, Disease and Defense	Invasion and intracellular resistance	Mycobacterium virulence operon involved in fatty acids biosynthesis	Propionyl-CoA carboxylase beta chain (EC 6.4.1.3)			fig|1732569.4.peg.783
Virulence, Disease and Defense	Invasion and intracellular resistance	Mycobacterium virulence operon involved in protein synthesis (LSU ribosomal proteins)	LSU ribosomal protein L35p			fig|1732569.4.peg.2086
Virulence, Disease and Defense	Invasion and intracellular resistance	Mycobacterium virulence operon involved in protein synthesis (LSU ribosomal proteins)	Translation initiation factor 3	B9G69_02535	B9G79_10790	fig|1732569.4.peg.2077
Virulence, Disease and Defense	Invasion and intracellular resistance	Mycobacterium virulence operon involved in protein synthesis (LSU ribosomal proteins)	LSU ribosomal protein L20p			fig|1732569.4.peg.2087
Iron acquisition and metabolism	Siderophores	Siderophore assembly kit	Siderophore synthetase large component, acetyltransferase			fig|1732569.4.peg.2789
Iron acquisition and metabolism	Siderophores	Siderophore assembly kit	Siderophore synthetase small component, acetyltransferase			fig|1732569.4.peg.2788
Iron acquisition and metabolism	Siderophores	Siderophore assembly kit	Siderophore synthetase component, ligase			fig|1732569.4.peg.2787
Iron acquisition and metabolism	Siderophores	Siderophore assembly kit	Siderophore biosynthesis protein, monooxygenase			fig|1732569.4.peg.2786

## Sheet: g. Hemolysin, collagenase & RTX
Additional file 1g: BLASTp analysis of genes annotated as hemolysin, collagenase, and RTX toxin in the genomes of Bdellovibrio spp.
SeqName	Bdellovibrio strains	Annotation before BLAST Analysis	Description after BLAST analysis	Length	#Hits	e-Value	sim mean	GO Names
B9G69_14100	SKB1291214	hemolysin III	hemolysin III	212	10	3.68566 E-150	88.6	P:cytolysis; C:integral component of membrane
B9G69_14190	SKB1291214	hemolysin	hemolysin	223	10	4.75878 E-146	71.4	F:cyclic-di-GMP binding
B9G69_16205	SKB1291214	hemolysin III	hemolysin III	211	10	1.10414e-149	72.1	P:cytolysis; C:integral component of membrane
B9G69_01410	SKB1291214	collagenase	U32 family peptidase	852	10	0	87.3	P:proteolysis; F:peptidase activity
B9G79_00700	SSB218315	hemolysin III	hemolysin III	208	10	6.17467e-133	86.2	P:cytolysis; C:integral component of membrane
B9G79_15155	SSB218315	hemolysin III	hemolysin III	215	10	1.14542e-135	93.1	P:cytolysis; C:integral component of membrane
B9G79_10775	SSB218315	RTX toxin	RTX family exo	2828	10	0	77.8
B9G79_17280	SSB218315	hemagglutinin	hemagglutinin hemolysin-related	1617	10	0	74.9
B9G79_15010	SSB218315	hemagglutinin	hemagglutinin hemolysin-related	1067	10	0	76
Bd2292	HD100	hemagglutinin/hemolysin-related protein	hemagglutinin hemolysin-related	1202	10	0	67.6
Bd3794	HD100	hemolysin III	hemolysin III	208	10	1.17941e-132	86.1	P:cytolysis; C:integral component of membrane
Bd2328	HD100	protease	U32 family peptidase	419	10	0	75.5	P:proteolysis; F:peptidase activity
Bd1623	HD100	RTX family exoprotein	RTX family exo	2828	10	0	78.6
Bdt_0193	Tiberius	hemagglutinin/hemolysin-like protein	hemagglutinin hemolysin-related	1614	10	0	74.3
Bdt_0621	Tiberius	hemolysin III	hemolysin III	215	10	3.36997e-151	93	P:cytolysis; C:integral component of membrane
Bdt_0657	Tiberius	hemagglutinin/hemolysin-like protein	hemagglutinin hemolysin-related	1061	10	0	76.2
Bdt_1872	Tiberius	hemagglutinin/hemolysin-like protein	hemagglutinin hemolysin-related	1186	10	0	51.4
Bdt_3672	Tiberius	hemolysin III	hemolysin III	208	10	1.11613e-132	86.1	P:cytolysis; C:integral component of membrane
Bdt_1613	Tiberius	RTX family exoprotein	RTX family exo	2828	10	0	79.1
Bdt_2275	Tiberius	RTX family exoprotein	RTX family exo	969	10	0	62.5	F:calcium ion binding
Bdt_2737	Tiberius	RTX family exoprotein	RTX family exo	1923	10	0	66.2
Bdt_3378	Tiberius	RTX family exoprotein	RTX family exo	1375	10	0	75.2
AZI87_06495	EC13	hemolysin III	hemolysin III	211	10	1.40582e-124	84.5	P:cytolysis; C:integral component of membrane
AZI87_09820	EC13	hemolysin	hemolysin	227	10	3.92474 E-167	86.6	F:cyclic-di-GMP binding
AZI87_09885	EC13	hemolysin III	hemolysin III	205	10	7.52242 E-143	91.7	P:cytolysis; C:integral component of membrane
AZI86_06030	R0	hemolysin III	hemolysin III	218	10	5.39262 E-159	80.8	P:cytolysis; C:integral component of membrane
AZI86_09590	R0	hemolysin	hemolysin	227	10	5.39635 E-160	80.2	F:cyclic-di-GMP binding
AZI86_16570	R0	collagenase	U32 family peptidase	856	10	0	86.7	P:proteolysis; F:peptidase activity
AZI85_02210	BER2	hemolysin III	hemolysin III	211	10	2.56943 E-124	84.9	P:cytolysis; C:integral component of membrane
AZI85_04780	BER2	hemolysin	hemolysin	227	10	3.18615e-167	86.6	F:cyclic-di-GMP binding
AZI85_04845	BER2	hemolysin III	hemolysin III	205	10	2.83308 E-143	91.9	P:cytolysis; C:integral component of membrane
EP01_17575	109J	hemolysin III	hemolysin III	215	10	3.88061 E-152	93.5	P:cytolysis; C:integral component of membrane
EP01_03915	109J	collagen-like protein	collagen-like protein	425	3	1.59483e-175	97.67
EP01_04320	109J	RTX family exoprotein	RTX family exo	2828	10	0	78.6
A11Q_2062	Exovorus	hemolysin	hemolysin	225	10	1.33465e-162	54.3	F:cyclic-di-GMP binding
A11Q_2302	Exovorus	hemolysin	hemolysin	253	10	1e-78	52.7
