# Supplementary material for: Whole-Genome Sequencing and Comparative Genome Analysis Provided Insight into the Predatory Features and Genetic Diversity of Two Bdellovibrio Species Isolated from Soil
Source: Int J Genomics. 2018 Apr 10;2018:9402073. doi: 10.1155/2018/9402073 (PMC5941755; doi:10.1155/2018/9402073)
Supplement: Supplementary 4 — Additional files 4a–f: pangenome analysis of Bdellovibrio spp. using the BPGA pipeline. (4a) The core genes identified in the Bdellovibrio spp. (4b) The power and exponential fit law to predict the nature of Bdellovibrio spp. pangenome as open or close. (4c–f) The unique genes identified in Bdellovibrio spp. SKB1291214, JSS, W, and SSB218315, respectively. [file 9402073.f4.xlsx]

## Sheet: a. core_genomes_Bdellovibrio
Additional file 4a. The core genes identified in Bdellovibrio spp.using BPGA pipeline
SeqName	Description	Length	#Hits	e-Value	sim mean	#GO	GO Names	Enzyme Names	InterPro GO Names
core/39/1/WP_011165358.1	DNA-directed RNA polymerase subunit beta	1422	5	0	99.4	4	F:DNA binding; F:DNA-directed 5'-3' RNA polymerase activity; F:ribonucleoside binding; P:transcription, DNA-templated	DNA-directed RNA polymerase	F:DNA binding; F:DNA-directed 5'-3' RNA polymerase activity; F:ribonucleoside binding; P:transcription, DNA-templated
core/78/1/WP_011166191.1	transcription-repair coupling factor	1172	5	0	97.8	6	F:ATP binding; C:cytoplasm; P:transcription-coupled nucleotide-excision repair, DNA damage recognition; P:regulation of transcription, DNA-templated; F:helicase activity; F:damaged DNA binding	Nucleoside-triphosphate phosphatase	F:nucleic acid binding; P:DNA repair; F:ATP binding; F:damaged DNA binding
core/104/1/WP_011165427.1	efflux transporter	1070	5	0	99.2	3	C:integral component of membrane; P:transport; F:transporter activity		C:membrane; P:transport; F:transporter activity
core/113/1/WP_011163405.1	carbamoyl-phosphate synthase large subunit	1064	5	0	98.6	5	F:ATP binding; P:arginine biosynthetic process; F:metal ion binding; F:carbamoyl-phosphate synthase (glutamine-hydrolyzing) activity; P:'de novo' UMP biosynthetic process	Carbamoyl-phosphate synthase (glutamine-hydrolyzing)	F:ATP binding; P:nitrogen compound metabolic process; F:catalytic activity; F:metal ion binding
core/119/1/WP_050792907.1	4Fe-4S dicluster domain-containing	1045	5	0	99.4	2	F:oxidoreductase activity; P:oxidation-reduction process		no GO terms
core/124/1/WP_041583554.1	family heavy metal efflux RND transporter	1041	5	0	98.8	3	P:cation transmembrane transport; C:integral component of membrane; F:cation transmembrane transporter activity		P:cation transport; C:membrane; F:cation transmembrane transporter activity; C:integral component of membrane; P:transport; F:transporter activity
core/128/1/WP_011163662.1	acriflavin resistance	1033	5	0	98.8	3	C:integral component of membrane; P:transport; F:transporter activity		C:membrane; P:transport; F:transporter activity
core/159/1/WP_011162770.1	excinuclease ABC subunit A	982	5	0	99.2	9	F:ATPase activity; F:DNA binding; F:ATP binding; P:nucleic acid phosphodiester bond hydrolysis; F:excinuclease ABC activity; C:excinuclease repair complex; C:cytoplasm; F:metal ion binding; P:nucleotide-excision repair	Adenosinetriphosphatase; Nucleoside-triphosphate phosphatase	F:ATPase activity; F:ATP binding; F:excinuclease ABC activity; C:excinuclease repair complex; P:nucleotide-excision repair
core/162/1/WP_011164501.1	PDZ domain-containing	974	5	0	96.8				F:protein binding
core/163/1/WP_011164029.1	translation initiation factor IF-2	975	5	0	97.2	5	F:GTP binding; F:translation initiation factor activity; C:cytoplasm; F:GTPase activity; P:translational initiation	Nucleoside-triphosphate phosphatase	F:GTP binding; F:translation initiation factor activity; F:GTPase activity; P:translational initiation; C:intracellular
core/178/1/WP_011162983.1	pyruvate dehydrogenase	938	5	0	99.4	2	F:pyruvate dehydrogenase (acetyl-transferring) activity; P:oxidation-reduction process	Pyruvate dehydrogenase (acetyl-transferring)	F:oxidoreductase activity; F:catalytic activity; P:metabolic process; P:oxidation-reduction process
core/211/1/WP_011163041.1	valine--tRNA ligase	894	5	0	99.4	6	F:valine-tRNA ligase activity; F:ATP binding; P:valyl-tRNA aminoacylation; C:cytoplasm; P:regulation of translational fidelity; F:aminoacyl-tRNA editing activity	Valine--tRNA ligase; Carboxylesterase	F:nucleotide binding; F:valine-tRNA ligase activity; F:ATP binding; P:tRNA aminoacylation for protein translation; F:aminoacyl-tRNA ligase activity; P:valyl-tRNA aminoacylation; C:cytoplasm; F:aminoacyl-tRNA editing activity
core/213/1/WP_011165538.1	aconitate hydratase	894	5	0	97.2	3	P:metabolic process; F:4 iron, 4 sulfur cluster binding; F:aconitate hydratase activity	Aconitate hydratase	P:metabolic process
core/225/1/WP_011164858.1	excinuclease ABC subunit A	866	5	0	98.6	9	F:ATPase activity; F:DNA binding; F:ATP binding; P:nucleic acid phosphodiester bond hydrolysis; F:excinuclease ABC activity; C:excinuclease repair complex; C:cytoplasm; F:metal ion binding; P:nucleotide-excision repair	Adenosinetriphosphatase; Nucleoside-triphosphate phosphatase	F:ATPase activity; F:ATP binding; F:excinuclease ABC activity; C:excinuclease repair complex; P:nucleotide-excision repair
core/229/1/WP_011163012.1	ribonuclease R	858	5	0	95.6	4	F:exoribonuclease II activity; P:RNA phosphodiester bond hydrolysis, exonucleolytic; F:RNA binding; C:cytoplasm	Acting on ester bonds; Acting on ester bonds; Exoribonuclease II	F:nucleic acid binding; P:RNA metabolic process; F:RNA binding; F:nuclease activity; F:ribonuclease activity
core/239/1/WP_011165417.1	ATP-dependent chaperone	855	5	0	99.2	4	F:ATP binding; P:response to heat; C:cytoplasm; P:protein processing		F:ATP binding; P:protein metabolic process; P:response to heat; C:cytoplasm; P:protein processing
core/252/1/WP_011164406.1	DNA mismatch repair	840	5	0	98.8	3	F:ATP binding; P:mismatch repair; F:mismatched DNA binding		F:ATP binding; P:mismatch repair; F:mismatched DNA binding
core/255/1/WP_011166054.1	endopeptidase La	831	5	0	99.4	7	F:ATP binding; P:misfolded or incompletely synthesized protein catabolic process; C:cytoplasm; F:serine-type endopeptidase activity; P:cellular response to stress; F:sequence-specific DNA binding; F:ATP-dependent peptidase activity	Acting on peptide bonds (peptidases); Adenosinetriphosphatase; Nucleoside-triphosphate phosphatase	F:ATP binding; P:protein catabolic process; P:proteolysis; F:serine-type endopeptidase activity; F:sequence-specific DNA binding; F:ATP-dependent peptidase activity
core/265/1/WP_011162630.1	DNA gyrase subunit A	827	5	0	99.4	7	F:DNA binding; F:ATP binding; C:cytoplasm; P:DNA-dependent DNA replication; C:chromosome; F:DNA topoisomerase type II (ATP-hydrolyzing) activity; P:DNA topological change	Adenosinetriphosphatase; Other isomerases; DNA topoisomerase (ATP-hydrolyzing); Nucleoside-triphosphate phosphatase	F:DNA binding; F:ATP binding; F:DNA topoisomerase activity; F:DNA topoisomerase type II (ATP-hydrolyzing) activity; P:DNA topological change; C:chromosome; P:DNA metabolic process
core/275/1/WP_011162664.1	DNA translocase	797	5	0	99.4	7	P:cell division; F:DNA binding; F:ATP binding; C:integral component of membrane; P:chromosome segregation; C:plasma membrane; P:cell cycle		F:nucleotide binding; F:DNA binding; F:ATP binding
core/284/1/WP_011164436.1	ribonucleoside-diphosphate reductase subunit alpha	801	5	0	99.2	4	F:ATP binding; F:ribonucleoside-diphosphate reductase activity, thioredoxin disulfide as acceptor; P:DNA replication; P:oxidation-reduction process	Acting on CH or CH(2) groups; Ribonucleoside-diphosphate reductase	F:ATP binding; F:ribonucleoside-diphosphate reductase activity, thioredoxin disulfide as acceptor; P:DNA replication; P:oxidation-reduction process
core/299/1/WP_011163976.1	outer membrane assembly factor	799	5	0	97.2	4	P:Gram-negative-bacterium-type cell outer membrane assembly; C:integral component of membrane; C:cell outer membrane; P:protein insertion into membrane		P:membrane assembly; C:outer membrane
core/325/1/WP_011163776.1	DNA mismatch repair	776	5	0	98.4	7	F:ATPase activity; F:ATP binding; P:nucleic acid phosphodiester bond hydrolysis; F:endonuclease activity; P:mismatch repair; F:mismatched DNA binding; P:negative regulation of DNA recombination	Adenosinetriphosphatase; Nucleoside-triphosphate phosphatase	F:ATPase activity; F:ATP binding; F:endonuclease activity; P:mismatch repair; F:mismatched DNA binding; P:negative regulation of DNA recombination
core/326/1/WP_011163786.1	ATP-dependent Clp protease ATP-binding subunit	776	5	0	98.4	3	F:ATP binding; P:proteolysis; F:ATP-dependent peptidase activity	Adenosinetriphosphatase; Nucleoside-triphosphate phosphatase	F:ATP binding; P:protein metabolic process; F:ATP-dependent peptidase activity
core/347/1/WP_011163707.1	ribonucleoside-diphosphate adenosylcobalamin-dependent	764	5	0	97	7	F:nucleotide binding; F:ribonucleoside-diphosphate reductase activity, thioredoxin disulfide as acceptor; F:cobalamin binding; P:DNA replication; P:DNA biosynthetic process; P:oxidation-reduction process; F:cobalt ion binding	Acting on CH or CH(2) groups; Ribonucleoside-diphosphate reductase	F:nucleotide binding; F:ribonucleoside-diphosphate reductase activity, thioredoxin disulfide as acceptor; P:DNA replication; F:cobalamin binding; P:oxidation-reduction process; F:cobalt ion binding
core/414/1/WP_011164296.1	fatty oxidation complex subunit alpha	717	5	0	98.8	3	P:fatty acid beta-oxidation; F:3-hydroxyacyl-CoA dehydrogenase activity; F:enoyl-CoA hydratase activity	3-hydroxyacyl-CoA dehydrogenase; Enoyl-CoA hydratase	F:oxidoreductase activity; F:catalytic activity; F:3-hydroxyacyl-CoA dehydrogenase activity; P:metabolic process; P:oxidation-reduction process; P:fatty acid metabolic process
core/442/1/WP_011163523.1	elongation factor G	702	5	0	98.6	5	F:GTP binding; F:translation elongation factor activity; C:cytoplasm; F:GTPase activity; P:translational elongation	Nucleoside-triphosphate phosphatase	F:GTP binding; F:translation elongation factor activity; F:GTPase activity; P:translational elongation; C:intracellular
core/444/1/WP_011164748.1	ATP-dependent DNA helicase	701	5	0	98.4	6	F:nucleic acid binding; F:ATP binding; P:DNA repair; P:DNA duplex unwinding; P:DNA recombination; F:ATP-dependent DNA helicase activity	Adenosinetriphosphatase; Nucleoside-triphosphate phosphatase	F:nucleic acid binding; F:ATP binding; P:DNA repair; P:DNA recombination; F:ATP-dependent DNA helicase activity
core/449/1/WP_011165667.1	flagellar biosynthesis	699	5	0	98.4	3	P:bacterial-type flagellum assembly; C:integral component of membrane; P:protein secretion		P:bacterial-type flagellum assembly; C:membrane; C:integral component of membrane; P:protein secretion
core/456/1/WP_011164204.1	methionine--tRNA ligase	687	5	0	97.2	6	F:ATP binding; F:methionine-tRNA ligase activity; C:cytoplasm; F:metal ion binding; P:methionyl-tRNA aminoacylation; F:tRNA binding	Methionine--tRNA ligase	F:nucleotide binding; P:tRNA aminoacylation for protein translation; F:ATP binding; F:aminoacyl-tRNA ligase activity; F:methionine-tRNA ligase activity; C:cytoplasm; P:methionyl-tRNA aminoacylation; F:tRNA binding
core/462/1/WP_041583562.1	excinuclease ABC subunit B	691	5	0	99.6	8	F:DNA binding; F:ATP binding; P:nucleic acid phosphodiester bond hydrolysis; F:excinuclease ABC activity; C:cytoplasm; P:nucleotide-excision repair; F:helicase activity; P:SOS response	Nucleoside-triphosphate phosphatase	F:DNA binding; F:ATP binding; P:DNA repair; F:excinuclease ABC activity; F:protein binding; P:nucleotide-excision repair; P:SOS response; F:hydrolase activity
core/463/1/WP_011162829.1	serine kinase	691	5	0	99.4	2	P:phosphorylation; F:kinase activity		no GO terms
core/469/1/WP_011164186.1	sodium-translocating pyrophosphatase	688	5	0	98.8	8	F:magnesium ion binding; C:integral component of plasma membrane; P:sodium ion transport; F:inorganic diphosphatase activity; F:potassium ion binding; P:proton transport; P:transmembrane transport; F:hydrogen-translocating pyrophosphatase activity	Inorganic diphosphatase	F:inorganic diphosphatase activity; P:proton transport; C:membrane; F:hydrogen-translocating pyrophosphatase activity
core/478/1/WP_011162679.1	DNA ligase	684	5	0	98.4	6	F:DNA binding; P:DNA repair; F:DNA ligase (NAD+) activity; F:metal ion binding; P:DNA replication; P:DNA ligation	DNA ligase (NAD(+))	P:DNA repair; F:DNA binding; F:DNA ligase (NAD+) activity; P:DNA replication
core/490/1/WP_011165531.1	M3 family peptidase	679	5	0	97.6	4	F:carboxypeptidase activity; F:metal ion binding; P:proteolysis; F:metalloendopeptidase activity	Acting on peptide bonds (peptidases)	P:proteolysis; F:peptidase activity; F:metalloendopeptidase activity
core/498/1/WP_011165805.1	transketolase	677	5	0	97.8	3	F:transketolase activity; F:metal ion binding; P:metabolic process	Transketolase	F:catalytic activity; P:metabolic process
core/505/1/WP_011163506.1	tail-specific protease	673	5	0	99.2	2	P:proteolysis; F:serine-type peptidase activity		F:protein binding; P:proteolysis; F:serine-type peptidase activity
core/516/1/WP_011163270.1	family efflux pump subunit	650	5	0	97.4	8	F:ATPase activity; F:ATP binding; P:transmembrane transport; P:antibiotic transport; P:response to antibiotic; F:antibiotic transporter activity; C:ATP-binding cassette (ABC) transporter complex; F:hydrolase activity, acting on acid anhydrides, catalyzing transmembrane movement of substances	Adenosinetriphosphatase; Nucleoside-triphosphate phosphatase	F:ATPase activity; F:ATP binding; C:membrane; F:hydrolase activity, acting on acid anhydrides, catalyzing transmembrane movement of substances
core/519/1/WP_011164871.1	penicillin-binding 2	661	5	0	98.6	2	C:integral component of membrane; F:penicillin binding		F:serine-type D-Ala-D-Ala carboxypeptidase activity; C:membrane; P:peptidoglycan biosynthetic process; F:penicillin binding
core/540/1/WP_011164096.1	threonine--tRNA ligase	656	5	0	99.2	5	F:ATP binding; C:cytoplasm; F:metal ion binding; F:threonine-tRNA ligase activity; P:threonyl-tRNA aminoacylation	Threonine--tRNA ligase	F:nucleotide binding; F:ATP binding; P:tRNA aminoacylation for protein translation; F:aminoacyl-tRNA ligase activity; C:cytoplasm; F:threonine-tRNA ligase activity; P:threonyl-tRNA aminoacylation; P:tRNA aminoacylation
core/558/1/WP_011164381.1	cell division	645	5	0	98.4	9	F:ATPase activity; P:cell division; F:ATP binding; F:zinc ion binding; P:protein catabolic process; P:proteolysis; C:integral component of membrane; F:metalloendopeptidase activity; C:plasma membrane	Acting on peptide bonds (peptidases); Adenosinetriphosphatase; Nucleoside-triphosphate phosphatase	F:ATP binding; C:membrane; P:proteolysis; F:metalloendopeptidase activity
core/573/1/WP_041583668.1	NADH-quinone oxidoreductase subunit L	637	5	0	99.4	3	C:integral component of membrane; F:NADH dehydrogenase (ubiquinone) activity; P:ATP synthesis coupled electron transport	Acting on NADH or NADPH; NADH dehydrogenase; NADH:ubiquinone reductase (H(+)-translocating)	F:NADH dehydrogenase (ubiquinone) activity; P:oxidation-reduction process; P:ATP synthesis coupled electron transport
core/580/1/WP_011166206.1	tRNA uridine-5-carboxymethylaminomethyl(34) synthesis enzyme	642	5	0	99	5	C:cytoplasm; F:oxidoreductase activity; F:flavin adenine dinucleotide binding; P:oxidation-reduction process; P:tRNA wobble uridine modification		F:flavin adenine dinucleotide binding; P:tRNA processing; P:tRNA wobble uridine modification
core/581/1/WP_011165659.1	aspartate--tRNA ligase	642	5	0	98	5	F:nucleic acid binding; F:ATP binding; P:tRNA aminoacylation for protein translation; F:aspartate-tRNA(Asn) ligase activity; C:cytoplasm	Aspartate--tRNA(Asn) ligase	F:nucleotide binding; F:nucleic acid binding; F:ATP binding; P:tRNA aminoacylation for protein translation; F:aminoacyl-tRNA ligase activity; C:cytoplasm; F:ligase activity
core/587/1/WP_011163796.1	molecular chaperone	637	5	0	98.8	3	F:ATP binding; F:unfolded protein binding; P:protein folding		F:ATP binding; F:unfolded protein binding; P:protein folding
core/591/1/WP_011164737.1	excinuclease ABC subunit C	630	5	0	98.6	7	F:DNA binding; P:nucleic acid phosphodiester bond hydrolysis; F:excinuclease ABC activity; C:excinuclease repair complex; C:cytoplasm; P:nucleotide-excision repair; P:SOS response		P:DNA repair; F:excinuclease ABC activity; F:protein binding; C:excinuclease repair complex; C:cytoplasm
core/610/1/WP_011163988.1	CHASE2 domain-containing	622	5	0	99.6	6	F:phosphorelay sensor kinase activity; F:ATP binding; P:phosphorelay signal transduction system; C:integral component of membrane; P:signal transduction by protein phosphorylation; C:intracellular	Histidine kinase	F:phosphorelay sensor kinase activity; P:signal transduction; P:phosphorylation; F:transferase activity, transferring phosphorus-containing groups
core/656/1/WP_041583640.1	ABC transporter ATP-binding	610	5	0	99.6	2	F:ATPase activity; F:ATP binding	Adenosinetriphosphatase; Nucleoside-triphosphate phosphatase	F:ATPase activity; F:ATP binding
core/730/1/WP_011162687.1	transcription termination factor Rho	581	5	0	99.4	6	F:ATP binding; F:RNA binding; F:RNA-dependent ATPase activity; P:regulation of transcription, DNA-templated; F:helicase activity; P:DNA-templated transcription, termination	Adenosinetriphosphatase; Nucleoside-triphosphate phosphatase	F:nucleic acid binding; F:ATP binding; F:RNA binding; F:RNA-dependent ATPase activity; P:DNA-templated transcription, termination
core/763/1/WP_011165995.1	ATP-dependent helicase	580	5	0	99.4	4	F:DNA binding; F:ATP binding; F:helicase activity; P:translation	Nucleoside-triphosphate phosphatase	F:DNA binding; F:ATP binding; F:hydrolase activity
core/765/1/WP_011165866.1	phenylalanine 4-monooxygenase	580	5	0	96.6	4	P:aromatic amino acid family metabolic process; F:phenylalanine 4-monooxygenase activity; F:iron ion binding; P:oxidation-reduction process	Phenylalanine 4-monooxygenase; Acting on paired donors, with incorporation or reduction of molecular oxygen. The oxygen incorporated need not be derived from O(2)	P:aromatic amino acid family metabolic process; F:oxidoreductase activity, acting on paired donors, with incorporation or reduction of molecular oxygen, reduced pteridine as one donor, and incorporation of one atom of oxygen; F:iron ion binding; P:oxidation-reduction process; F:monooxygenase activity
core/802/1/WP_011165548.1	cell division	552	5	0	96	6	F:GTP binding; P:FtsZ-dependent cytokinesis; P:protein polymerization; C:cell division site; C:cytoplasm; F:GTPase activity	Nucleoside-triphosphate phosphatase	F:GTP binding; C:cytoplasm; F:GTPase activity
core/903/1/WP_011166137.1	NAD+ synthase	540	5	0	97.4	4	F:hydrolase activity, acting on carbon-nitrogen (but not peptide) bonds; F:NAD+ synthase (glutamine-hydrolyzing) activity; F:ATP binding; P:NAD biosynthetic process	NAD(+) synthase (glutamine-hydrolyzing)	F:hydrolase activity, acting on carbon-nitrogen (but not peptide) bonds; F:ATP binding; F:NAD+ synthase (glutamine-hydrolyzing) activity; P:nitrogen compound metabolic process; P:NAD biosynthetic process
core/904/1/WP_011162812.1	glycerol-3-phosphate dehydrogenase oxidase	544	5	0	97.4	4	P:glycerol-3-phosphate metabolic process; C:glycerol-3-phosphate dehydrogenase complex; F:sn-glycerol-3-phosphate:ubiquinone-8 oxidoreductase activity; P:oxidation-reduction process	Glycerol-3-phosphate dehydrogenase	P:glycerol-3-phosphate metabolic process; C:glycerol-3-phosphate dehydrogenase complex; F:oxidoreductase activity; P:oxidation-reduction process; F:glycerol-3-phosphate dehydrogenase activity
core/906/1/WP_011164654.1	Na Pi cotransporter family	535	5	0	99.8	3	F:sodium-dependent phosphate transmembrane transporter activity; P:sodium-dependent phosphate transport; C:integral component of membrane		F:sodium-dependent phosphate transmembrane transporter activity; C:membrane; P:sodium-dependent phosphate transport
core/930/1/WP_011162885.1	cytochrome c oxidase subunit I	535	5	0	99.4	11	F:cytochrome-c oxidase activity; P:oxidative phosphorylation; F:copper ion binding; F:iron ion binding; C:integral component of membrane; P:hydrogen ion transmembrane transport; P:electron transport chain; P:aerobic respiration; C:plasma membrane; C:respiratory chain; F:heme binding	Cytochrome-c oxidase	F:cytochrome-c oxidase activity; F:copper ion binding; F:iron ion binding; F:electron carrier activity; C:integral component of membrane; P:oxidation-reduction process; P:electron transport chain; P:aerobic respiration; P:transport; C:plasma membrane; F:heme binding
core/932/1/WP_011165490.1	L-aspartate oxidase	537	5	0	98	5	F:L-aspartate:fumarate oxidoreductase activity; C:cytoplasm; P:NAD biosynthetic process; P:oxidation-reduction process; F:L-aspartate oxidase activity	L-aspartate oxidase; L-amino-acid oxidase	F:oxidoreductase activity; C:cytoplasm; P:NAD biosynthetic process; P:oxidation-reduction process; F:L-aspartate oxidase activity
core/944/1/WP_011165905.1	methylcrotonoyl- carboxylase	535	5	0	99	1	F:methylcrotonoyl-CoA carboxylase activity	Methylcrotonoyl-CoA carboxylase	F:ligase activity
core/951/1/WP_011165943.1	Mg-protoporphyrin IX monomethyl ester oxidative cyclase	523	5	0	96.6	4	F:catalytic activity; F:metal ion binding; F:cobalamin binding; F:iron-sulfur cluster binding		F:catalytic activity; F:metal ion binding; F:cobalamin binding; F:iron-sulfur cluster binding
core/953/1/WP_041583615.1	NADH dehydrogenase	526	5	0	99	6	F:metal ion binding; F:electron carrier activity; C:membrane; F:NADH dehydrogenase (ubiquinone) activity; P:ATP synthesis coupled electron transport; F:iron-sulfur cluster binding	Acting on NADH or NADPH; NADH dehydrogenase; NADH:ubiquinone reductase (H(+)-translocating)	F:oxidoreductase activity; F:electron carrier activity; C:membrane; F:NADH dehydrogenase (ubiquinone) activity; P:oxidation-reduction process; P:ATP synthesis coupled electron transport; F:iron-sulfur cluster binding
core/971/1/WP_011165568.1	ATP-dependent DNA helicase	530	5	0	97.4	5	F:nucleic acid binding; F:ATP binding; P:DNA recombination; F:ATP-dependent helicase activity; C:intracellular	Adenosinetriphosphatase; Nucleoside-triphosphate phosphatase	F:nucleic acid binding; F:nucleotide binding; F:ATP binding; F:catalytic activity; P:DNA recombination; F:ATP-dependent helicase activity; P:cellular metabolic process; C:intracellular
core/974/1/WP_011166185.1	NADH dehydrogenase	517	5	0	99.2	3	P:mitochondrial electron transport, NADH to ubiquinone; C:integral component of membrane; F:NADH dehydrogenase (ubiquinone) activity	Acting on NADH or NADPH; NADH dehydrogenase; NADH:ubiquinone reductase (H(+)-translocating)	P:mitochondrial electron transport, NADH to ubiquinone; F:NADH dehydrogenase (ubiquinone) activity; P:oxidation-reduction process; P:ATP synthesis coupled electron transport
core/1040/1/WP_011165305.1	acyl- dehydrogenase	505	5	0	95.2	3	F:acyl-CoA dehydrogenase activity; F:flavin adenine dinucleotide binding; P:oxidation-reduction process	Acting on the CH-CH group of donors	F:acyl-CoA dehydrogenase activity; F:oxidoreductase activity, acting on the CH-CH group of donors; P:metabolic process; P:oxidation-reduction process
core/1045/1/WP_011165086.1	protease	513	5	0	97.4	2	P:proteolysis; F:serine-type endopeptidase activity	Acting on peptide bonds (peptidases)	P:proteolysis; F:serine-type endopeptidase activity
core/1048/1/WP_011164527.1	GMP synthase	506	5	0	98.6	5	F:ATP binding; F:GMP synthase (glutamine-hydrolyzing) activity; P:glutamine metabolic process; F:pyrophosphatase activity; P:GMP biosynthetic process	GMP synthase (glutamine-hydrolyzing)	F:ATP binding; F:GMP synthase (glutamine-hydrolyzing) activity; P:purine nucleotide biosynthetic process; F:pyrophosphatase activity; P:GMP biosynthetic process
core/1076/1/WP_011162681.1	Asp-tRNA(Asn) Glu-tRNA(Gln) amidotransferase subunit	490	5	0	98	3	F:ATP binding; F:glutaminyl-tRNA synthase (glutamine-hydrolyzing) activity; P:translation	Glutaminyl-tRNA synthase (glutamine-hydrolyzing)	C:glutamyl-tRNA(Gln) amidotransferase complex; F:amidase activity; F:glutaminyl-tRNA synthase (glutamine-hydrolyzing) activity; P:translation
core/1079/1/WP_011162835.1	ATP-dependent helicase	505	5	0	96.2	3	F:nucleic acid binding; F:ATP binding; F:helicase activity	Nucleoside-triphosphate phosphatase	F:nucleic acid binding; F:ATP binding
core/1087/1/WP_011166151.1	ribonuclease E G	505	5	0	99.2	4	F:RNA binding; P:RNA phosphodiester bond hydrolysis; F:ribonuclease activity; P:RNA processing		F:RNA binding; F:ribonuclease activity; P:RNA processing
core/1123/1/WP_011164262.1	seleno O	499	5	0	98				no GO terms
core/1134/1/WP_011164544.1	pyruvate kinase	495	5	0	99.4	5	F:magnesium ion binding; F:pyruvate kinase activity; F:potassium ion binding; P:glycolytic process; F:kinase activity	Pyruvate kinase	F:magnesium ion binding; F:pyruvate kinase activity; F:potassium ion binding; F:catalytic activity; P:glycolytic process
core/1157/1/WP_041583566.1	lysine--tRNA ligase	492	5	0	99.4	6	F:magnesium ion binding; F:nucleic acid binding; F:ATP binding; C:cytoplasm; F:lysine-tRNA ligase activity; P:lysyl-tRNA aminoacylation	Lysine--tRNA ligase	F:nucleotide binding; F:nucleic acid binding; F:ATP binding; P:tRNA aminoacylation for protein translation; F:aminoacyl-tRNA ligase activity; F:lysine-tRNA ligase activity; C:cytoplasm; P:lysyl-tRNA aminoacylation
core/1179/1/WP_011165602.1	GTPase	487	5	0	95.4	4	F:magnesium ion binding; F:GTP binding; C:cytoplasm; F:GTPase activity	Nucleoside-triphosphate phosphatase	F:GTP binding
core/1202/1/WP_011163390.1	RNA polymerase sigma-54 factor	478	5	0	100	6	F:DNA binding; F:sigma factor activity; F:transcription factor activity, sequence-specific DNA binding; F:DNA-directed 5'-3' RNA polymerase activity; P:regulation of transcription, DNA-templated; P:DNA-templated transcription, initiation	DNA-directed RNA polymerase	F:sigma factor activity; F:DNA binding; F:transcription factor activity, sequence-specific DNA binding; F:DNA-directed 5'-3' RNA polymerase activity; P:regulation of transcription, DNA-templated; P:DNA-templated transcription, initiation
core/1245/1/WP_041583532.1	UDP-N-acetylmuramate:L-alanyl-gamma-D-glutamyl-meso-diaminopimelate ligase	469	5	0	99.4	4	F:ATP binding; P:peptidoglycan biosynthetic process; F:acid-amino acid ligase activity; P:cell wall organization		F:ATP binding; P:peptidoglycan biosynthetic process; F:acid-amino acid ligase activity; P:cell wall organization; P:biosynthetic process; F:ligase activity
core/1253/1/WP_011165186.1	PDZ domain-containing	474	5	0	97	2	P:proteolysis; F:serine-type endopeptidase activity	Acting on peptide bonds (peptidases)	F:protein binding; P:proteolysis; F:serine-type endopeptidase activity
core/1275/1/WP_011165320.1	mannose-1-phosphate guanylyltransferase mannose-6-phosphate isomerase	464	5	0	98.2	3	F:nucleotidyltransferase activity; P:polysaccharide biosynthetic process; F:isomerase activity		P:polysaccharide metabolic process; F:nucleotidyltransferase activity; P:polysaccharide biosynthetic process; P:biosynthetic process
core/1281/1/WP_011163782.1	Serine protease subtilase	467	5	0	97.8	3	P:proteolysis; C:integral component of membrane; F:serine-type endopeptidase activity	Acting on peptide bonds (peptidases)	P:proteolysis; F:serine-type endopeptidase activity
core/1284/1/WP_011165562.1	UDP-N-acetylmuramoylalanyl-D-glutamyl- 6-diaminopimelate--D-alanyl-D-alanine ligase	473	5	0	97.4	8	P:regulation of cell shape; P:cell division; F:ATP binding; C:cytoplasm; P:peptidoglycan biosynthetic process; P:cell wall organization; F:UDP-N-acetylmuramoyl-tripeptide-D-alanyl-D-alanine ligase activity; P:cell cycle	UDP-N-acetylmuramoyl-tripeptide--D-alanyl-D-alanine ligase	F:ATP binding; C:cytoplasm; P:biosynthetic process; P:cell wall organization; F:UDP-N-acetylmuramoyl-tripeptide-D-alanyl-D-alanine ligase activity; F:ligase activity
core/1287/1/WP_011162626.1	chromosomal replication initiator	471	5	0	98.8	5	F:DNA replication origin binding; F:ATP binding; P:DNA replication initiation; C:cytoplasm; P:regulation of DNA replication		P:DNA replication initiation; F:ATP binding; F:DNA replication origin binding; F:DNA binding; F:sequence-specific DNA binding; P:regulation of DNA replication
core/1302/1/WP_011164084.1	cytochrome c biogenesis	471	5	0	98.2	1	C:integral component of membrane		no GO terms
core/1309/1/WP_011165123.1	dihydrolipoyl dehydrogenase	469	5	0	98	6	C:cell; F:flavin adenine dinucleotide binding; P:glycolytic process; P:cell redox homeostasis; P:oxidation-reduction process; F:dihydrolipoyl dehydrogenase activity	Dihydrolipoyl dehydrogenase	F:oxidoreductase activity, acting on a sulfur group of donors, NAD(P) as acceptor; F:flavin adenine dinucleotide binding; F:oxidoreductase activity; F:electron carrier activity; P:oxidation-reduction process; P:cell redox homeostasis; F:dihydrolipoyl dehydrogenase activity
core/1317/1/WP_041583496.1	class II fumarate hydratase	465	5	0	99.6	4	P:tricarboxylic acid cycle; F:fumarate hydratase activity; P:fumarate metabolic process; C:tricarboxylic acid cycle enzyme complex	Fumarate hydratase	F:catalytic activity; F:lyase activity; P:tricarboxylic acid cycle; F:fumarate hydratase activity; P:fumarate metabolic process; C:tricarboxylic acid cycle enzyme complex
core/1342/1/WP_011165271.1	FAD-binding oxidoreductase	461	5	0	98.4	3	F:oxidoreductase activity, acting on CH-OH group of donors; F:flavin adenine dinucleotide binding; P:oxidation-reduction process		F:oxidoreductase activity, acting on CH-OH group of donors; F:oxidoreductase activity; F:flavin adenine dinucleotide binding; F:catalytic activity; P:oxidation-reduction process
core/1349/1/WP_050792912.1	tRNA (N(6)-L-threonylcarbamoyladenosine(37)-C(2))-methylthiotransferase	447	5	0	99.8	5	F:oxidoreductase activity; P:RNA modification; P:oxidation-reduction process; F:4 iron, 4 sulfur cluster binding; F:transferase activity		F:catalytic activity; F:4 iron, 4 sulfur cluster binding; F:iron-sulfur cluster binding; F:transferase activity; P:tRNA modification
core/1352/1/WP_011164533.1	tRNA (N6-isopentenyl adenosine(37)-C2)-methylthiotransferase	453	5	0	98.2	5	C:cytoplasm; F:iron ion binding; F:4 iron, 4 sulfur cluster binding; F:transferase activity; P:tRNA modification		F:catalytic activity; C:cytoplasm; F:4 iron, 4 sulfur cluster binding; F:iron-sulfur cluster binding; F:transferase activity; P:tRNA modification
core/1402/1/WP_011163664.1	glycine--tRNA ligase	446	5	0	99.2	5	F:glycine-tRNA ligase activity; F:ATP binding; P:glycyl-tRNA aminoacylation; C:cytoplasm; F:protein dimerization activity	Glycine--tRNA ligase	F:nucleotide binding; F:ATP binding; F:glycine-tRNA ligase activity; P:tRNA aminoacylation for protein translation; P:glycyl-tRNA aminoacylation; F:aminoacyl-tRNA ligase activity; C:cytoplasm
core/1494/1/WP_011165755.1	FADH(2)-oxidizing methylenetetrahydrofolate--tRNA-(uracil(54)-C(5))-methyltransferase	440	5	0	98.2	8	F:methylenetetrahydrofolate-tRNA-(uracil-5-)-methyltransferase (FADH2-oxidizing) activity; C:cytoplasm; F:oxidoreductase activity; F:flavin adenine dinucleotide binding; P:tRNA processing; P:oxidation-reduction process; F:5,10-methylenetetrahydrofolate-dependent tRNA (m5U54) methyltransferase activity; P:methylation	Methylenetetrahydrofolate--tRNA-(uracil(54)-C(5))-methyltransferase	F:methylenetetrahydrofolate-tRNA-(uracil-5-)-methyltransferase (FADH2-oxidizing) activity; C:cytoplasm; P:tRNA processing; F:flavin adenine dinucleotide binding
core/1499/1/WP_011164428.1	hypothetical protein	332	5	0	99.2	4	P:cell division; C:cytoplasm; P:chromosome segregation; P:cell cycle		no GO terms
core/1522/1/WP_041583434.1	NAD(P) FAD-dependent oxidoreductase	423	5	0	99	3	F:NADH dehydrogenase activity; C:integral component of membrane; P:oxidation-reduction process	NADH dehydrogenase	F:oxidoreductase activity; P:oxidation-reduction process
core/1547/1/WP_011165875.1	RRM3 PIF1 helicase	439	5	0	97.4	7	F:DNA binding; F:ATP binding; P:DNA repair; F:DNA helicase activity; P:DNA duplex unwinding; P:DNA recombination; P:telomere maintenance	Nucleoside-triphosphate phosphatase	P:DNA repair; F:DNA helicase activity; P:telomere maintenance
core/1553/1/WP_011166155.1	thymidine phosphorylase	439	5	0	98	4	F:phosphorylase activity; P:pyrimidine nucleobase metabolic process; F:pyrimidine-nucleoside phosphorylase activity; P:pyrimidine nucleoside metabolic process	Glycogen phosphorylase; Pyrimidine-nucleoside phosphorylase	F:phosphorylase activity; P:pyrimidine nucleobase metabolic process; F:transferase activity, transferring glycosyl groups; P:metabolic process; F:pyrimidine-nucleoside phosphorylase activity; F:transferase activity, transferring pentosyl groups; P:pyrimidine nucleoside metabolic process
core/1554/1/WP_011166069.1	trigger factor	437	5	0	98.2	7	P:cell division; F:peptidyl-prolyl cis-trans isomerase activity; C:cytoplasm; P:protein transport; P:protein peptidyl-prolyl isomerization; P:protein folding; P:cell cycle	Peptidylprolyl isomerase	P:protein transport; P:protein folding
core/1559/1/WP_041583672.1	UDP-N-acetylmuramoyl-L-alanine--D-glutamate ligase	438	5	0	99.6	8	P:regulation of cell shape; P:cell division; F:ATP binding; C:cytoplasm; P:peptidoglycan biosynthetic process; F:UDP-N-acetylmuramoylalanine-D-glutamate ligase activity; P:cell wall organization; P:cell cycle	UDP-N-acetylmuramoyl-L-alanine--D-glutamate ligase	P:regulation of cell shape; P:cell division; F:ATP binding; C:cytoplasm; F:UDP-N-acetylmuramoylalanine-D-glutamate ligase activity; P:biosynthetic process; F:ligase activity
core/1561/1/WP_041583693.1	replication-associated recombination A	437	5	0	99.6	3	F:DNA binding; F:ATP binding; P:DNA replication		F:ATP binding; F:DNA binding; P:DNA replication
core/1597/1/WP_011165781.1	glutamate-1-semialdehyde 2,1-aminomutase	426	5	0	97.6	5	F:pyridoxal phosphate binding; C:cytoplasm; F:transaminase activity; F:glutamate-1-semialdehyde 2,1-aminomutase activity; P:protoporphyrinogen IX biosynthetic process	Glutamate-1-semialdehyde 2,1-aminomutase	F:pyridoxal phosphate binding; F:catalytic activity; F:transaminase activity; F:glutamate-1-semialdehyde 2,1-aminomutase activity; P:tetrapyrrole biosynthetic process
core/1611/1/WP_011164807.1	hypothetical protein	430	5	0	97.2				no IPS match
core/1684/1/WP_011165114.1	imidazolonepropionase	423	5	0	99.4	6	F:zinc ion binding; C:cytoplasm; F:iron ion binding; F:imidazolonepropionase activity; P:histidine catabolic process to glutamate and formate; P:histidine catabolic process to glutamate and formamide	Imidazolonepropionase	F:hydrolase activity, acting on carbon-nitrogen (but not peptide) bonds; F:hydrolase activity, acting on carbon-nitrogen (but not peptide) bonds, in cyclic amides; C:cytoplasm; P:histidine catabolic process to glutamate and formamide; F:hydrolase activity
core/1685/1/WP_011163347.1	phosphopyruvate hydratase	422	5	0	99.4	6	F:magnesium ion binding; F:phosphopyruvate hydratase activity; P:glycolytic process; C:extracellular region; C:phosphopyruvate hydratase complex; C:cell surface	Phosphopyruvate hydratase	F:magnesium ion binding; F:phosphopyruvate hydratase activity; F:metal ion binding; P:glycolytic process; C:phosphopyruvate hydratase complex
core/1748/1/WP_011162921.1	ATP-dependent helicase	412	5	0	95	3	F:nucleic acid binding; F:ATP binding; F:helicase activity	Nucleoside-triphosphate phosphatase	F:nucleic acid binding; F:ATP binding
core/1768/1/WP_011163356.1	nitrogen assimilation regulatory	409	5	0	98.8	5	F:ATP binding; P:transcription, DNA-templated; P:regulation of transcription, DNA-templated; F:sequence-specific DNA binding; F:transcription factor binding		F:ATP binding; F:DNA binding; F:protein binding; P:regulation of transcription, DNA-templated; F:sequence-specific DNA binding; F:transcription factor binding
core/1776/1/WP_011165653.1	hybrid sensor histidine kinase response regulator	412	5	0	98	4	F:phosphorelay sensor kinase activity; P:phosphorelay signal transduction system; P:signal transduction by protein phosphorylation; C:intracellular	Histidine kinase	F:phosphorelay sensor kinase activity; P:signal transduction; P:phosphorelay signal transduction system
core/1797/1/WP_011163701.1	tyrosine--tRNA ligase	405	5	0	97.6	5	F:tyrosine-tRNA ligase activity; F:ATP binding; P:tyrosyl-tRNA aminoacylation; F:RNA binding; C:cytoplasm	Tyrosine--tRNA ligase	F:nucleotide binding; F:tyrosine-tRNA ligase activity; F:ATP binding; P:tRNA aminoacylation for protein translation; P:tyrosyl-tRNA aminoacylation; F:aminoacyl-tRNA ligase activity; F:RNA binding; C:cytoplasm
core/1802/1/WP_080558989.1	peptide chain release factor 2	350	5	0	98.4				P:translational termination; C:cytoplasm; F:translation release factor activity; F:translation release factor activity, codon specific
core/1810/1/WP_011162796.1	cysteine desulfurase	409	5	0	97.6	4	F:cysteine desulfurase activity; F:pyridoxal phosphate binding; F:lyase activity; P:cysteine metabolic process	Cysteine desulfurase	F:cysteine desulfurase activity; F:pyridoxal phosphate binding; F:catalytic activity; P:cysteine metabolic process
core/1866/1/WP_041583653.1	TIGR02147 family	380	5	0	98.6	1	F:isomerase activity		no GO terms
core/1877/1/WP_011163586.1	threonine ammonia-lyase	403	5	0	99	4	F:pyridoxal phosphate binding; F:amino acid binding; P:threonine catabolic process; F:L-threonine ammonia-lyase activity	Threonine ammonia-lyase	F:pyridoxal phosphate binding; P:cellular amino acid metabolic process; P:threonine catabolic process; F:L-threonine ammonia-lyase activity
core/1895/1/WP_011165487.1	alanine racemase	402	5	0	96.8	3	F:pyridoxal phosphate binding; F:alanine racemase activity; P:D-alanine biosynthetic process	Alanine racemase; Amino-acid racemase	F:catalytic activity; F:alanine racemase activity; P:alanine metabolic process
core/1896/1/WP_011164391.1	cysteine desulfurase	401	5	0	98.8	1	F:lyase activity		F:catalytic activity
core/1901/1/WP_011165273.1	phosphoglycerate dehydrogenase	401	5	0	98.4	5	F:NAD binding; F:phosphoglycerate dehydrogenase activity; P:L-serine biosynthetic process; P:oxidation-reduction process; F:amino acid binding	Phosphoglycerate dehydrogenase	F:oxidoreductase activity, acting on the CH-OH group of donors, NAD or NADP as acceptor; F:NAD binding; P:metabolic process; F:phosphoglycerate dehydrogenase activity; P:L-serine biosynthetic process; P:oxidation-reduction process
core/1914/1/WP_011163625.1	RNA methyltransferase	395	5	0	97.6	4	F:RNA binding; P:regulation of transcription, DNA-templated; F:methyltransferase activity; P:methylation		F:methyltransferase activity
core/1918/1/WP_011163190.1	pyridoxal phosphate-dependent aminotransferase	400	5	0	99.2	4	F:pyridoxal phosphate binding; F:L-phenylalanine:2-oxoglutarate aminotransferase activity; P:biosynthetic process; F:L-aspartate:2-oxoglutarate aminotransferase activity	Histidinol-phosphate transaminase; Aromatic-amino-acid transaminase; Tyrosine transaminase; Aspartate transaminase	F:pyridoxal phosphate binding; F:catalytic activity; P:biosynthetic process
core/1928/1/WP_050792894.1	EF-P lysine aminoacylase	389	5	0	98.6	4	F:ATP binding; C:cytoplasm; F:lysine-tRNA ligase activity; P:lysyl-tRNA aminoacylation	Lysine--tRNA ligase	F:nucleotide binding; F:ATP binding; P:tRNA aminoacylation for protein translation; F:aminoacyl-tRNA ligase activity; C:cytoplasm; F:lysine-tRNA ligase activity; P:lysyl-tRNA aminoacylation
core/1949/1/WP_011164326.1	dTDP-4-amino-4,6-dideoxy-D-glucose transaminase	378	5	0	97.6	1	F:transaminase activity		F:catalytic activity
core/1952/1/WP_011165367.1	elongation factor Tu	396	5	0	98.6	5	F:GTP binding; F:translation elongation factor activity; C:cytoplasm; F:GTPase activity; P:translational elongation	Nucleoside-triphosphate phosphatase	F:GTP binding; F:translation elongation factor activity; F:GTPase activity; P:translational elongation; C:intracellular
core/1974/1/WP_011163107.1	murein transglycosylase	394	5	0	100	2	P:metabolic process; F:hydrolase activity, acting on glycosyl bonds		no GO terms
core/1979/1/WP_011162993.1	acetyl- C-acetyltransferase	393	5	0	98.6	2	F:acetyl-CoA C-acetyltransferase activity; P:metabolic process	Acetyl-CoA C-acyltransferase; Acetyl-CoA C-acetyltransferase	F:transferase activity, transferring acyl groups other than amino-acyl groups; F:catalytic activity; P:metabolic process
core/1988/1/WP_080558982.1	thiamine pyrophosphate-dependent dehydrogenase E1 component subunit alpha	381	5	0	99.4	2	F:3-methyl-2-oxobutanoate dehydrogenase (2-methylpropanoyl-transferring) activity; P:oxidation-reduction process	3-methyl-2-oxobutanoate dehydrogenase (2-methylpropanoyl-transferring)	F:3-methyl-2-oxobutanoate dehydrogenase (2-methylpropanoyl-transferring) activity; F:oxidoreductase activity, acting on the aldehyde or oxo group of donors, disulfide as acceptor; P:branched-chain amino acid catabolic process; P:metabolic process; F:alpha-ketoacid dehydrogenase activity
core/2005/1/WP_080559002.1	tRNA guanosine(34) transglycosylase Tgt	384	5	0	98.6	4	P:queuosine biosynthetic process; F:metal ion binding; P:tRNA modification; F:queuine tRNA-ribosyltransferase activity	tRNA-guanine(34) transglycosylase	F:transferase activity, transferring pentosyl groups; P:tRNA-guanine transglycosylation; P:tRNA modification; F:queuine tRNA-ribosyltransferase activity
core/2025/1/WP_011165424.1	aminotransferase class V-fold PLP-dependent enzyme	382	5	0	95.6	1	F:catalytic activity		F:catalytic activity
core/2040/1/WP_011163950.1	alanine--glyoxylate aminotransferase family	387	5	0	96.8	1	F:transaminase activity		F:catalytic activity
core/2088/1/WP_011165557.1	lipid II flippase	380	5	0	98.2	6	P:regulation of cell shape; P:cell division; P:peptidoglycan biosynthetic process; C:integral component of membrane; C:plasma membrane; P:cell cycle		P:cell division; P:peptidoglycan biosynthetic process; C:integral component of membrane; P:cell cycle
core/2113/1/WP_011164869.1	rod shape-determining	381	5	0	99.4	1	P:regulation of cell shape		P:regulation of cell shape
core/2214/1/WP_011162758.1	beta-N-acetylhexosaminidase	370	5	0	99.2	2	P:carbohydrate metabolic process; F:beta-N-acetylhexosaminidase activity	Beta-N-acetylhexosaminidase	P:carbohydrate metabolic process; F:hydrolase activity, hydrolyzing O-glycosyl compounds
core/2218/1/WP_011162744.1	endolytic transglycosylase	360	5	0	97.2	2	F:nucleic acid binding; F:lyase activity		no GO terms
core/2281/1/WP_011165668.1	flagellar biosynthesis	353	5	0	99.8	3	P:bacterial-type flagellum assembly; C:integral component of membrane; P:protein secretion		P:bacterial-type flagellum assembly; C:membrane; P:protein transport; C:integral component of membrane; P:protein secretion
core/2332/1/WP_011163629.1	prolipo diacylglyceryl transferase	352	5	0	97.4	5	C:integral component of membrane; F:phosphatidylglycerol-prolipoprotein diacylglyceryl transferase activity; P:lipoprotein biosynthetic process; C:plasma membrane; P:protein lipoylation		F:transferase activity, transferring glycosyl groups; C:membrane; P:lipoprotein biosynthetic process
core/2358/1/WP_011163025.1	hypothetical protein	356	5	0	97.2	1	F:hydrolase activity, acting on ester bonds		F:hydrolase activity, acting on ester bonds
core/2387/1/WP_011163654.1	branched-chain amino acid aminotransferase	355	5	0	99	4	F:L-leucine transaminase activity; F:L-valine transaminase activity; P:branched-chain amino acid metabolic process; F:L-isoleucine transaminase activity	Branched-chain-amino-acid transaminase	F:catalytic activity; F:branched-chain-amino-acid transaminase activity; P:metabolic process; P:branched-chain amino acid metabolic process
core/2391/1/WP_011162949.1	arginase	351	5	0	99.2	2	F:metal ion binding; F:agmatinase activity	Agmatinase	F:metal ion binding
core/2393/1/WP_011164857.1	DUF475 domain-containing	355	5	0	98.4	1	C:integral component of membrane		no GO terms
core/2399/1/WP_011163805.1	nitrogen fixation	352	5	0	97.8	4	F:tRNA dihydrouridine synthase activity; P:tRNA dihydrouridine synthesis; F:flavin adenine dinucleotide binding; P:oxidation-reduction process		F:tRNA dihydrouridine synthase activity; P:tRNA processing; F:flavin adenine dinucleotide binding; F:catalytic activity; F:oxidoreductase activity; P:oxidation-reduction process
core/2423/1/WP_011164403.1	D-alanyl-D-alanine carboxypeptidase	353	5	0	98.2	2	F:carboxypeptidase activity; P:proteolysis		no GO terms
core/2501/1/WP_011166146.1	ribosome silencing factor	342	5	0	99.4	3	F:ATP binding; F:nicotinate-nucleotide adenylyltransferase activity; P:NAD biosynthetic process	Nicotinate-nucleotide adenylyltransferase	F:nucleotidyltransferase activity; F:catalytic activity; P:NAD biosynthetic process; P:biosynthetic process
core/2517/1/WP_011164670.1	tRNA preQ1(34) S-adenosylmethionine ribosyltransferase-isomerase	346	5	0	96.8	4	P:queuosine biosynthetic process; C:cytoplasm; F:transferase activity; F:isomerase activity		P:queuosine biosynthetic process; F:transferase activity; F:isomerase activity
core/2538/1/WP_011165823.1	chorismate synthase	341	5	0	98	3	P:aromatic amino acid family biosynthetic process; F:chorismate synthase activity; P:chorismate biosynthetic process	Chorismate synthase	P:aromatic amino acid family biosynthetic process; F:chorismate synthase activity
core/2564/1/WP_011166202.1	chromosome partitioning	337	5	0	98.6	1	F:DNA binding		F:DNA binding
core/2569/1/WP_011165674.1	flagellar motor switch	333	5	0	98.8	3	P:bacterial-type flagellum-dependent cell motility; C:bacterial-type flagellum basal body; F:motor activity	Nucleoside-triphosphate phosphatase	P:bacterial-type flagellum-dependent cell motility; F:motor activity; C:bacterial-type flagellum basal body
core/2587/1/WP_011165784.1	uroporphyrinogen decarboxylase	339	5	0	97.6	2	F:uroporphyrinogen decarboxylase activity; P:porphyrin-containing compound biosynthetic process	Uroporphyrinogen decarboxylase	F:uroporphyrinogen decarboxylase activity; P:porphyrin-containing compound biosynthetic process
core/2593/1/WP_011165901.1	hydroxymethylglutaryl- lyase	311	5	0	99	1	F:hydroxymethylglutaryl-CoA lyase activity	Hydroxymethylglutaryl-CoA lyase	F:catalytic activity; F:hydroxymethylglutaryl-CoA lyase activity; C:cytosol
core/2614/1/WP_011165180.1	VWA domain-containing	336	5	0	98.2	1	C:integral component of membrane		no GO terms
core/2616/1/WP_011163029.1	BMP family ABC transporter substrate-binding	339	5	0	99.4	1	C:plasma membrane		C:plasma membrane
core/2630/1/WP_011162939.1	translation factor related to Sua5	338	5	0	97.8	5	F:ATP binding; C:cytoplasm; F:double-stranded RNA binding; P:tRNA processing; F:L-threonylcarbamoyladenylate synthase	L-threonylcarbamoyladenylate synthase	F:double-stranded RNA binding
core/2652/1/WP_011163112.1	flagellar P-ring	335	5	0	97.6	4	F:structural molecule activity; C:outer membrane-bounded periplasmic space; P:bacterial-type flagellum-dependent cell motility; C:bacterial-type flagellum basal body, distal rod, P ring		F:structural molecule activity; C:outer membrane-bounded periplasmic space; P:bacterial-type flagellum-dependent cell motility; C:bacterial-type flagellum basal body, distal rod, P ring
core/2744/1/WP_011162754.1	KR domain-containing	330	5	0	97.2	4	F:3-beta-hydroxy-delta5-steroid dehydrogenase activity; F:dihydrokaempferol 4-reductase activity; P:oxidation-reduction process; P:steroid biosynthetic process	Dihydrokaempferol 4-reductase; 3-beta-hydroxy-Delta(5)-steroid dehydrogenase	F:3-beta-hydroxy-delta5-steroid dehydrogenase activity; F:oxidoreductase activity, acting on the CH-OH group of donors, NAD or NADP as acceptor; P:oxidation-reduction process; P:steroid biosynthetic process
core/2768/1/WP_011163036.1	isopenicillin N synthase family oxygenase	327	5	0	98.4	3	F:iron ion binding; F:oxidoreductase activity; P:oxidation-reduction process		F:oxidoreductase activity; P:oxidation-reduction process
core/2778/1/WP_011165572.1	16S rRNA (cytosine(1402)-N(4))-methyltransferase	328	5	0	98.6	3	C:cytoplasm; P:rRNA base methylation; F:rRNA (cytosine-N4-)-methyltransferase activity		F:methyltransferase activity
core/2780/1/WP_041583632.1	porphobilinogen synthase	328	5	0	99.6	3	F:porphobilinogen synthase activity; P:porphyrin-containing compound biosynthetic process; F:metal ion binding	Porphobilinogen synthase	F:porphobilinogen synthase activity; F:metal ion binding; F:catalytic activity; P:tetrapyrrole biosynthetic process
core/2858/1/WP_011164463.1	[acyl-carrier- ] S-malonyltransferase	324	5	0	99.4	2	F:[acyl-carrier-protein] S-malonyltransferase activity; P:metabolic process	Fatty-acid synthase; [Acyl-carrier-protein] S-malonyltransferase	F:[acyl-carrier-protein] S-malonyltransferase activity; F:catalytic activity; P:metabolic process
core/2862/1/WP_011166094.1	Pseudouridylate synthase	319	5	0	99	4	P:pseudouridine synthesis; F:RNA binding; F:lyase activity; F:pseudouridine synthase activity	tRNA pseudouridine(38-40) synthase	P:pseudouridine synthesis; F:RNA binding; P:RNA modification; F:pseudouridine synthase activity
core/2868/1/WP_011165865.1	ADP-glyceromanno-heptose 6-epimerase	322	5	0	98.6	4	P:carbohydrate metabolic process; F:NADP binding; P:ADP-L-glycero-beta-D-manno-heptose biosynthetic process; F:ADP-glyceromanno-heptose 6-epimerase activity	ADP-glyceromanno-heptose 6-epimerase	P:carbohydrate metabolic process; F:NADP binding; F:coenzyme binding; F:catalytic activity; F:ADP-glyceromanno-heptose 6-epimerase activity
core/2879/1/WP_011164629.1	ABC transporter permease	323	5	0	98.6	3	C:integral component of membrane; P:transport; C:plasma membrane		P:transmembrane transport; C:membrane
core/2917/1/WP_011163562.1	DUF429 domain-containing	312	5	0	96.8				no GO terms
core/2977/1/WP_041583564.1	HD-GYP domain-containing	314	5	0	99.8	1	F:hydrolase activity		no GO terms
core/3022/1/WP_041583630.1	agmatinase	311	5	0	99.8	2	F:metal ion binding; F:agmatinase activity	Agmatinase	F:hydrolase activity, acting on carbon-nitrogen (but not peptide) bonds, in linear amidines; F:metal ion binding
core/3032/1/WP_011166084.1	30S ribosomal S2	313	5	0	98	3	F:structural constituent of ribosome; C:small ribosomal subunit; P:translation		F:structural constituent of ribosome; C:small ribosomal subunit; C:ribosome; C:intracellular; P:translation
core/3041/1/WP_011162836.1	tRNA adenosine(34) deaminase	313	5	0	96	3	F:zinc ion binding; F:tRNA-specific adenosine-34 deaminase activity; P:tRNA wobble adenosine to inosine editing	Adenosine deaminase	F:zinc ion binding; F:catalytic activity; F:tRNA-specific adenosine deaminase activity; P:tRNA wobble adenosine to inosine editing; F:hydrolase activity
core/3077/1/WP_011164571.1	ABC transporter ATP-binding	305	5	0	95.8	2	F:ATPase activity; F:ATP binding	Adenosinetriphosphatase; Nucleoside-triphosphate phosphatase	F:ATPase activity; F:ATP binding
core/3078/1/WP_011163815.1	hypothetical protein	310	5	0	97.6				no IPS match
core/3139/1/WP_011165935.1	methyltransferase domain-containing	305	5	0	96.6	5	C:cytoplasm; C:integral component of membrane; F:methyltransferase activity; P:rRNA processing; P:methylation		F:methyltransferase activity
core/3173/1/WP_050792926.1	MBL fold metallo-hydrolase	301	5	0	99.2	1	F:hydrolase activity		no GO terms
core/3221/1/WP_041583684.1	type II secretion system F family	296	5	0	100	1	C:integral component of membrane		no GO terms
core/3229/1/WP_011165621.1	50S ribosomal L11 methyltransferase	299	5	0	97.6	2	F:methyltransferase activity; P:methylation		no GO terms
core/3262/1/WP_011164906.1	methylisocitrate lyase	299	5	0	98.6	3	F:magnesium ion binding; P:propionate catabolic process, 2-methylcitrate cycle; F:methylisocitrate lyase activity	Methylisocitrate lyase	P:propionate catabolic process, 2-methylcitrate cycle; F:methylisocitrate lyase activity; F:catalytic activity; P:metabolic process
core/3305/1/WP_011164113.1	16S rRNA methyltransferase	288	5	0	99.2	3	C:cytoplasm; F:rRNA (guanine-N7-)-methyltransferase activity; P:rRNA (guanine-N7)-methylation		F:rRNA methyltransferase activity; C:cytoplasm; P:rRNA processing
core/3356/1/WP_011164325.1	glucose-1-phosphate thymidylyltransferase	295	5	0	98	3	F:glucose-1-phosphate thymidylyltransferase activity; F:metal ion binding; P:extracellular polysaccharide biosynthetic process	Glucose-1-phosphate thymidylyltransferase	F:nucleotidyltransferase activity; F:glucose-1-phosphate thymidylyltransferase activity; P:extracellular polysaccharide biosynthetic process; P:biosynthetic process
core/3377/1/WP_011163970.1	nucleoside triphosphate pyrophosphohydrolase	294	5	0	98.2	2	F:methyltransferase activity; P:methylation		no GO terms
core/3383/1/WP_011164726.1	tyrosine recombinase	292	5	0	98.2	4	F:DNA binding; C:cytoplasm; P:DNA recombination; P:DNA integration		F:DNA binding; P:DNA integration; P:DNA recombination
core/3408/1/WP_011162888.1	protoheme IX farnesyltransferase	292	5	0	98	4	P:heme O biosynthetic process; F:protoheme IX farnesyltransferase activity; C:integral component of membrane; C:plasma membrane	Geranylgeranyl diphosphate synthase	P:heme O biosynthetic process; F:protoheme IX farnesyltransferase activity; C:integral component of membrane; F:transferase activity, transferring alkyl or aryl (other than methyl) groups
core/3469/1/WP_011164316.1	phosphatidylserine decarboxylase	289	5	0	99.2	2	F:phosphatidylserine decarboxylase activity; P:phospholipid biosynthetic process	Phosphatidylserine decarboxylase	P:phospholipid biosynthetic process; F:phosphatidylserine decarboxylase activity
core/3472/1/WP_011165182.1	DUF58 domain-containing	289	5	0	99.4				no GO terms
core/3537/1/WP_011164083.1	formiminoglutamase	285	5	0	99	2	P:peptidoglycan catabolic process; F:N-acetylmuramoyl-L-alanine amidase activity	N-acetylmuramoyl-L-alanine amidase	no GO terms
core/3587/1/WP_011165680.1	inositol monophosphatase	283	5	0	96.8	5	F:inositol monophosphate 1-phosphatase activity; P:phosphatidylinositol phosphorylation; F:inositol monophosphate 3-phosphatase activity; P:inositol phosphate dephosphorylation; F:inositol monophosphate 4-phosphatase activity	Inositol-phosphate phosphatase; 4-nitrophenylphosphatase	F:inositol monophosphate 1-phosphatase activity; P:phosphatidylinositol phosphorylation; P:inositol phosphate dephosphorylation
core/3678/1/WP_011165867.1	RNA methyltransferase	261	5	0	98.8	4	F:RNA methyltransferase activity; P:RNA methylation; F:RNA binding; P:RNA processing		F:RNA methyltransferase activity; F:RNA binding; P:RNA processing
core/3727/1/WP_011164242.1	glutamate racemase	268	5	0	97	4	P:regulation of cell shape; F:glutamate racemase activity; P:peptidoglycan biosynthetic process; P:cell wall organization	Amino-acid racemase; Glutamate racemase	F:racemase and epimerase activity, acting on amino acids and derivatives; F:glutamate racemase activity; P:nitrogen compound metabolic process; F:racemase activity, acting on amino acids and derivatives; P:peptidoglycan biosynthetic process; P:metabolic process
core/3754/1/WP_011163202.1	ribosomal RNA small subunit methyltransferase A	274	5	1.20044e-170	96.6	5	F:RNA binding; F:16S rRNA (adenine(1518)-N(6)/adenine(1519)-N(6))-dimethyltransferase activity; C:cytoplasm; P:rRNA methylation; F:rRNA (adenine-N6,N6-)-dimethyltransferase activity	16S rRNA (adenine(1518)-N(6)/adenine(1519)-N(6))-dimethyltransferase	P:rRNA modification; F:rRNA methyltransferase activity; P:rRNA processing; F:rRNA (adenine-N6,N6-)-dimethyltransferase activity
core/3760/1/WP_080558977.1	prepilin peptidase	262	5	0	99.2	6	F:aspartic-type endopeptidase activity; P:proteolysis; C:integral component of membrane; F:methyltransferase activity; C:plasma membrane; P:methylation	Acting on peptide bonds (peptidases)	F:aspartic-type endopeptidase activity; C:membrane
core/3763/1/WP_011163978.1	acyl-ACP--UDP-N-acetylglucosamine O-acyltransferase	274	5	0	97.4	3	C:cytoplasm; F:acyl-[acyl-carrier-protein]-UDP-N-acetylglucosamine O-acyltransferase activity; P:lipid A biosynthetic process	Acyl-[acyl-carrier-protein]--UDP-N-acetylglucosamine O-acyltransferase	F:acyl-[acyl-carrier-protein]-UDP-N-acetylglucosamine O-acyltransferase activity; P:lipid biosynthetic process
core/3782/1/WP_011164239.1	2,3,4,5-tetrahydropyridine-2,6-dicarboxylate N-succinyltransferase	273	5	0	98.4	2	P:lysine biosynthetic process via diaminopimelate; F:2,3,4,5-tetrahydropyridine-2,6-dicarboxylate N-succinyltransferase activity	2,3,4,5-tetrahydropyridine-2,6-dicarboxylate N-succinyltransferase	F:transferase activity
core/3787/1/WP_011163108.1	flagellar basal-body rod	271	5	0	98.6	2	C:bacterial-type flagellum basal body, rod; P:bacterial-type flagellum-dependent cell motility		C:bacterial-type flagellum basal body, rod; P:bacterial-type flagellum-dependent cell motility
core/3927/1/WP_011165887.1	3-methyl-2-oxobutanoate hydroxymethyltransferase	263	5	0	97.6	6	P:pantothenate biosynthetic process; F:3-methyl-2-oxobutanoate hydroxymethyltransferase activity; C:cytoplasm; F:metal ion binding; F:methyltransferase activity; P:methylation	3-methyl-2-oxobutanoate hydroxymethyltransferase	P:pantothenate biosynthetic process; F:3-methyl-2-oxobutanoate hydroxymethyltransferase activity; F:catalytic activity
core/3966/1/WP_080559012.1	ABC transporter ATP-binding	263	5	0	99.4	2	F:ATPase activity; F:ATP binding	Adenosinetriphosphatase; Nucleoside-triphosphate phosphatase	F:ATPase activity; F:ATP binding
core/3969/1/WP_011165088.1	undecaprenyl-diphosphate phosphatase	263	5	3.74098e-179	98.4	8	P:regulation of cell shape; P:peptidoglycan biosynthetic process; C:integral component of membrane; P:response to antibiotic; F:undecaprenyl-diphosphatase activity; P:cell wall organization; P:dephosphorylation; C:plasma membrane	Undecaprenyl-diphosphate phosphatase	C:membrane; F:undecaprenyl-diphosphatase activity; P:dephosphorylation
core/3984/1/WP_011165747.1	ABC transporter permease	262	5	1.46355e-153	99	2	P:transport; C:ATP-binding cassette (ABC) transporter complex		P:transport; C:ATP-binding cassette (ABC) transporter complex
core/3986/1/WP_011162790.1	Adventurous gliding motility X	245	5	3.81962e-164	98.4	3	P:protein transport; C:integral component of membrane; F:protein transporter activity		C:membrane; P:protein transport; C:integral component of membrane; F:protein transporter activity; P:transport
core/4007/1/WP_011165830.1	uracil-DNA glycosylase	262	5	0	99	3	F:uracil DNA N-glycosylase activity; P:base-excision repair; C:cytoplasm		F:hydrolase activity, hydrolyzing N-glycosyl compounds; P:DNA repair; F:uracil DNA N-glycosylase activity; P:base-excision repair
core/4012/1/WP_011163109.1	flagellar basal-body rod	261	5	0	96.2	2	P:bacterial-type flagellum-dependent cell motility; C:bacterial-type flagellum basal body, distal rod		P:bacterial-type flagellum-dependent cell motility; C:bacterial-type flagellum basal body, distal rod
core/4021/1/WP_080559011.1	hypothetical protein	261	5	0	99.6	4	C:cytoplasm; F:methyltransferase activity; P:rRNA processing; P:methylation		F:methyltransferase activity; P:rRNA processing
core/4088/1/WP_011165985.1	exodeoxyribonuclease III	257	5	0	99.6	6	F:DNA binding; P:DNA repair; P:nucleic acid phosphodiester bond hydrolysis; F:endonuclease activity; C:intracellular; F:exodeoxyribonuclease III activity	Acting on ester bonds; Acting on ester bonds; Exodeoxyribonuclease III	P:DNA repair; F:DNA binding; F:endonuclease activity; F:nuclease activity; C:intracellular
core/4089/1/WP_011164570.1	ABC transporter permease	257	5	4.39967e-154	97.4	3	C:integral component of membrane; P:transport; C:plasma membrane		P:transmembrane transport; P:cation transport; C:membrane; C:integral component of membrane; F:cation transmembrane transporter activity; C:ATP-binding cassette (ABC) transporter complex
core/4448/1/WP_011164925.1	GTP cyclohydrolase I	242	5	4.09321e-160	97.6	7	F:GTP binding; F:zinc ion binding; C:cytoplasm; F:GTP cyclohydrolase I activity; P:7,8-dihydroneopterin 3'-triphosphate biosynthetic process; P:tetrahydrofolate biosynthetic process; P:one-carbon metabolic process	GTP cyclohydrolase I	F:GTP cyclohydrolase I activity; C:cytoplasm; P:tetrahydrofolate biosynthetic process
core/4541/1/WP_011165725.1	ABC transporter ATP-binding	237	5	5.60187e-172	97.2	4	F:ATPase activity; F:ATP binding; P:branched-chain amino acid transport; F:branched-chain amino acid transmembrane transporter activity	Adenosinetriphosphatase; Nucleoside-triphosphate phosphatase	F:ATPase activity; F:ATP binding; P:branched-chain amino acid transport; F:branched-chain amino acid transmembrane transporter activity
core/4575/1/WP_011162959.1	tRNA (guanosine(46)-N7)-methyltransferase	209	5	3.80234e-155	99.4	3	P:RNA (guanine-N7)-methylation; F:tRNA (guanine-N7-)-methyltransferase activity; P:tRNA modification	tRNA (guanine(46)-N(7))-methyltransferase	F:tRNA (guanine-N7-)-methyltransferase activity; P:tRNA modification
core/4613/1/WP_011164541.1	transferase subunit A	232	5	1.35772e-156	98.2	2	F:3-oxoacid CoA-transferase activity; P:metabolic process	3-oxoacid CoA-transferase	P:metabolic process; F:CoA-transferase activity
core/4645/1/WP_011166154.1	deoxyribose-phosphate aldolase	220	5	7.13208e-145	98	5	F:deoxyribose-phosphate aldolase activity; C:cytoplasm; P:deoxyribonucleotide catabolic process; P:carbohydrate catabolic process; P:deoxyribose phosphate catabolic process	Deoxyribose-phosphate aldolase	F:deoxyribose-phosphate aldolase activity; F:catalytic activity; C:cytoplasm; P:deoxyribonucleotide catabolic process; F:lyase activity
core/4724/1/WP_011165145.1	ribulose-phosphate 3-epimerase	210	5	7.96929e-137	98.6	4	P:carbohydrate metabolic process; F:metal ion binding; P:pentose-phosphate shunt; F:ribulose-phosphate 3-epimerase activity	Ribulose-phosphate 3-epimerase	P:carbohydrate metabolic process; F:racemase and epimerase activity, acting on carbohydrates and derivatives; P:pentose-phosphate shunt; F:catalytic activity; P:metabolic process; F:ribulose-phosphate 3-epimerase activity
core/4743/1/WP_011164559.1	ribonuclease HII	221	5	4.28085e-158	97.4	6	P:RNA phosphodiester bond hydrolysis, endonucleolytic; F:RNA-DNA hybrid ribonuclease activity; F:RNA binding; C:cytoplasm; F:manganese ion binding; P:RNA catabolic process	Acting on ester bonds; Acting on ester bonds; Ribonuclease H	F:nucleic acid binding; F:RNA-DNA hybrid ribonuclease activity; F:RNA binding
core/4799/1/WP_011162886.1	cytochrome c oxidase subunit III	221	5	3.30174e-147	96.6	5	F:cytochrome-c oxidase activity; C:integral component of membrane; P:hydrogen ion transmembrane transport; C:plasma membrane; P:aerobic electron transport chain	Cytochrome-c oxidase	F:heme-copper terminal oxidase activity; F:cytochrome-c oxidase activity; C:membrane; P:respiratory electron transport chain; P:aerobic electron transport chain
core/4929/1/WP_011164012.1	uridine kinase	207	5	6.7637e-152	95.6	4	F:ATP binding; F:uridine kinase activity; P:UMP biosynthetic process; P:phosphorylation	Uridine kinase	F:ATP binding; P:metabolic process; F:kinase activity
core/5003/1/WP_011163572.1	dTMP kinase	214	5	5.85098e-154	99.2	5	F:thymidylate kinase activity; F:ATP binding; P:nucleotide phosphorylation; P:dTDP biosynthetic process; P:dTTP biosynthetic process	dTMP kinase	F:ATP binding; F:thymidylate kinase activity; P:dTDP biosynthetic process
core/5203/1/WP_011163541.1	polyisoprenoid-binding protein	199	5	1.97489e-140	96.8				no GO terms
core/5279/1/WP_011165095.1	non-canonical purine NTP HAM1 family	199	5	5.79935e-145	98.6	6	F:nucleotide binding; P:purine nucleotide metabolic process; F:metal ion binding; P:nucleoside triphosphate catabolic process; F:nucleoside-triphosphatase activity; F:nucleoside-triphosphate diphosphatase activity	Nucleoside-triphosphate diphosphatase; Nucleoside-triphosphate phosphatase	P:nucleoside triphosphate catabolic process; F:nucleoside-triphosphatase activity; F:nucleoside-triphosphate diphosphatase activity
core/5442/1/WP_011165100.1	aminoacyl-tRNA hydrolase	187	5	1.02291e-135	98	3	C:cytoplasm; F:aminoacyl-tRNA hydrolase activity; P:translation	Aminoacyl-tRNA hydrolase; Carboxylesterase	F:aminoacyl-tRNA hydrolase activity
core/5630/1/WP_080558973.1	HNH endonuclease	177	5	4.36246e-120	99.6				F:nucleic acid binding
core/5806/1/WP_011166169.1	nucleotide exchange factor	172	5	1.0478e-109	98	6	F:protein homodimerization activity; C:cytoplasm; F:chaperone binding; P:regulation of catalytic activity; P:protein folding; F:adenyl-nucleotide exchange factor activity		F:protein homodimerization activity; F:chaperone binding; P:protein folding; F:adenyl-nucleotide exchange factor activity
core/5894/1/WP_011164529.1	gamma carbonic anhydrase family	169	5	1.14252e-118	97.6	1	F:transferase activity		no GO terms
core/5936/1/WP_011163318.1	PilZ domain-containing protein	169	5	1.14252e-118	98.2	1	F:cyclic-di-GMP binding		F:cyclic-di-GMP binding
core/6067/1/WP_041583529.1	6-pyruvoyltetrahydropterin synthase	164	5	7.16865e-118	98				no GO terms
core/6135/1/WP_011164267.1	peroxiredoxin	156	5	1.01534e-94	98.2	4	F:antioxidant activity; F:oxidoreductase activity; P:cellular oxidant detoxification; P:oxidation-reduction process		F:antioxidant activity; F:oxidoreductase activity; P:oxidation-reduction process; P:cell redox homeostasis
core/6434/1/WP_011163632.1	DUF3299 domain-containing	137	5	2.27967e-96	97.6				no GO terms
core/6513/1/WP_011162865.1	glycine cleavage system H	138	5	7.99323e-65	100				P:glycine decarboxylation via glycine cleavage system; C:glycine cleavage complex
core/6640/1/WP_011165261.1	HNH endonuclease	140	5	1.28311e-100	95.2				no GO terms
core/6727/1/WP_011163622.1	transcription antitermination factor	135	5	1.10189e-94	99.4	3	F:RNA binding; P:regulation of transcription, DNA-templated; P:DNA-templated transcription, termination		F:RNA binding; P:regulation of transcription, DNA-templated; P:DNA-templated transcription, termination
core/6767/1/WP_080559028.1	Co2+ Mg2+ efflux	129	5	5.63606e-91	99.4				no GO terms
core/6959/1/WP_011164231.1	translation initiation inhibitor	125	5	1.13469e-86	98.8				no GO terms
core/6999/1/WP_011165902.1	acetyl- carboxylase biotin carboxyl carrier subunit	126	5	1.50254e-56	96.8				no GO terms
core/7004/1/WP_094300910.1	hypothetical protein	126	5	8.70047e-87	99.8	1	C:integral component of membrane		no GO terms
core/7009/1/WP_011165673.1	flagellar motor switch	122	5	2.28704e-81	97.8	5	P:chemotaxis; C:membrane; P:bacterial-type flagellum-dependent cell motility; C:bacterial-type flagellum basal body; F:motor activity	Nucleoside-triphosphate phosphatase	P:chemotaxis; C:bacterial-type flagellum; C:membrane; P:bacterial-type flagellum-dependent cell motility; C:bacterial-type flagellum basal body; F:motor activity
core/7045/1/WP_011162948.1	family transcriptional regulator	119	5	3.584e-80	99	5	C:cell; F:protein disulfide oxidoreductase activity; F:electron carrier activity; P:cell redox homeostasis; P:oxidation-reduction process		F:protein disulfide oxidoreductase activity; F:electron carrier activity; P:cell redox homeostasis
core/7063/1/WP_011163395.1	ribosome-associated translation inhibitor	116	5	3.72086e-81	97.4	1	P:primary metabolic process		P:primary metabolic process
core/7398/1/WP_011162717.1	chaperonin groES	100	5	3.37734e-64	98.2	3	F:ATP binding; C:cytoplasm; P:protein folding		F:ATP binding; C:cytoplasm; P:protein folding
core/7505/1/WP_011163806.1	glutaredoxin	98	5	1.61274e-64	97.8	5	C:cell; F:protein disulfide oxidoreductase activity; F:electron carrier activity; P:cell redox homeostasis; P:oxidation-reduction process		F:protein disulfide oxidoreductase activity; F:electron carrier activity; P:cell redox homeostasis
core/8016/1/WP_011162839.1	30S ribosomal S21	66	5	1.1589e-24	100	3	F:structural constituent of ribosome; C:ribosome; P:translation		F:structural constituent of ribosome; C:ribosome; P:translation
core/39/2/WP_051026320.1	DNA-directed RNA polymerase subunit beta	1412	5	0	99.2	4	F:DNA binding; F:DNA-directed 5'-3' RNA polymerase activity; F:ribonucleoside binding; P:transcription, DNA-templated	DNA-directed RNA polymerase	F:DNA binding; F:DNA-directed 5'-3' RNA polymerase activity; F:ribonucleoside binding; P:transcription, DNA-templated
core/47/2/WP_041577924.1	DNA-directed RNA polymerase subunit beta	1375	5	0	99	3	F:DNA binding; F:DNA-directed 5'-3' RNA polymerase activity; P:transcription, DNA-templated	DNA-directed RNA polymerase	F:DNA binding; F:DNA-directed 5'-3' RNA polymerase activity; P:transcription, DNA-templated
core/74/2/WP_015090308.1	chromosome segregation SMC	1195	5	0	98	7	F:DNA binding; F:ATP binding; P:sister chromatid cohesion; C:cytoplasm; P:DNA replication; P:chromosome condensation; C:chromosome		F:ATP binding; P:sister chromatid cohesion; F:protein binding; P:chromosome organization; P:chromosome condensation; C:chromosome
core/78/2/WP_015092826.1	transcription-repair coupling factor	1172	5	0	97.8	6	F:ATP binding; C:cytoplasm; P:transcription-coupled nucleotide-excision repair, DNA damage recognition; P:regulation of transcription, DNA-templated; F:helicase activity; F:damaged DNA binding	Nucleoside-triphosphate phosphatase	F:nucleic acid binding; P:DNA repair; F:ATP binding; F:damaged DNA binding
core/103/2/WP_015090961.1	methylmalonyl- mutase	1079	5	0	98.6	4	F:metal ion binding; F:cobalamin binding; P:metabolic process; F:methylmalonyl-CoA mutase activity	Methylmalonyl-CoA mutase	F:GTP binding; P:acyl-CoA metabolic process; F:intramolecular transferase activity; F:metal ion binding; F:catalytic activity; F:cobalamin binding; F:GTPase activity; P:metabolic process; F:pivalyl-CoA mutase activity; F:isobutyryl-CoA mutase activity
core/104/2/WP_041577933.1	efflux transporter	1070	5	0	99.4	3	C:integral component of membrane; P:transport; F:transporter activity		C:membrane; P:transport; F:transporter activity
core/113/2/WP_015089997.1	carbamoyl-phosphate synthase large subunit	1064	5	0	98.4	5	F:ATP binding; P:arginine biosynthetic process; F:metal ion binding; F:carbamoyl-phosphate synthase (glutamine-hydrolyzing) activity; P:'de novo' UMP biosynthetic process	Carbamoyl-phosphate synthase (glutamine-hydrolyzing)	F:ATP binding; P:nitrogen compound metabolic process; F:catalytic activity; F:metal ion binding
core/119/2/WP_015090750.1	4Fe-4S dicluster domain-containing	1045	5	0	99.2	2	F:oxidoreductase activity; P:oxidation-reduction process		no GO terms
core/123/2/WP_015090116.1	acriflavin resistance	1050	5	0	97.2	3	C:integral component of membrane; P:transport; F:transporter activity		C:membrane; P:transport; F:transporter activity
core/124/2/WP_041577689.1	family heavy metal efflux RND transporter	1041	5	0	98.2	3	P:cation transmembrane transport; C:integral component of membrane; F:cation transmembrane transporter activity		P:cation transport; C:membrane; C:integral component of membrane; F:cation transmembrane transporter activity; P:transport; F:transporter activity
core/128/2/WP_080602338.1	acriflavin resistance	1033	5	0	98.8	3	C:integral component of membrane; P:transport; F:transporter activity		C:membrane; P:transport; F:transporter activity
core/158/2/WP_015090399.1	L-glutamate gamma-semialdehyde dehydrogenase	982	5	0	98.4	10	F:DNA binding; F:1-pyrroline-5-carboxylate dehydrogenase activity; F:transcription factor activity, sequence-specific DNA binding; F:proline dehydrogenase activity; P:transcription, DNA-templated; P:regulation of transcription, DNA-templated; P:proline biosynthetic process; P:oxidation-reduction process; F:oxidoreductase activity, acting on the aldehyde or oxo group of donors, NAD or NADP as acce…	Acting on the CH-NH group of donors; Acting on the CH-NH group of donors	F:1-pyrroline-5-carboxylate dehydrogenase activity; F:transcription factor activity, sequence-specific DNA binding; F:proline dehydrogenase activity; F:oxidoreductase activity; P:metabolic process; P:regulation of transcription, DNA-templated; P:oxidation-reduction process; P:proline catabolic process to glutamate
core/159/2/WP_041576766.1	excinuclease ABC subunit A	982	5	0	99.4	9	F:ATPase activity; F:DNA binding; F:ATP binding; P:nucleic acid phosphodiester bond hydrolysis; F:excinuclease ABC activity; C:excinuclease repair complex; C:cytoplasm; F:metal ion binding; P:nucleotide-excision repair	Adenosinetriphosphatase; Nucleoside-triphosphate phosphatase	F:ATPase activity; F:ATP binding; F:excinuclease ABC activity; C:excinuclease repair complex; P:nucleotide-excision repair
core/162/2/WP_015091146.1	PDZ domain-containing	974	5	0	96.4				F:protein binding
core/163/2/WP_015090695.1	translation initiation factor IF-2	975	5	0	97	5	F:GTP binding; F:translation initiation factor activity; C:cytoplasm; F:GTPase activity; P:translational initiation	Nucleoside-triphosphate phosphatase	F:GTP binding; F:translation initiation factor activity; F:GTPase activity; P:translational initiation; C:intracellular
core/166/2/WP_041576958.1	glycine dehydrogenase (aminomethyl-transferring)	958	5	0	98.2	3	P:glycine decarboxylation via glycine cleavage system; F:glycine dehydrogenase (decarboxylating) activity; P:oxidation-reduction process	Glycine dehydrogenase (aminomethyl-transferring)	F:catalytic activity; P:oxidation-reduction process; F:glycine dehydrogenase (decarboxylating) activity; P:glycine catabolic process; P:glycine metabolic process
core/178/2/WP_041576852.1	pyruvate dehydrogenase	938	5	0	99.4	2	F:pyruvate dehydrogenase (acetyl-transferring) activity; P:oxidation-reduction process	Pyruvate dehydrogenase (acetyl-transferring)	F:oxidoreductase activity; F:catalytic activity; P:metabolic process; P:oxidation-reduction process
core/192/2/WP_015090086.1	DNA topoisomerase I	909	5	0	97.8	4	F:magnesium ion binding; F:DNA binding; F:DNA topoisomerase type I activity; P:DNA topological change	Other isomerases; DNA topoisomerase	F:DNA binding; F:DNA topoisomerase activity; F:DNA topoisomerase type I activity; P:DNA topological change
core/204/2/WP_015089680.1	alanine--tRNA ligase	907	5	0	96.6	6	F:ATP binding; F:zinc ion binding; C:cytoplasm; F:alanine-tRNA ligase activity; P:alanyl-tRNA aminoacylation; F:tRNA binding	Alanine--tRNA ligase	F:nucleotide binding; F:nucleic acid binding; F:ATP binding; F:aminoacyl-tRNA ligase activity; C:cytoplasm; F:alanine-tRNA ligase activity; P:alanyl-tRNA aminoacylation; P:tRNA aminoacylation
core/205/2/WP_015090302.1	phosphate dikinase	903	5	0	97.6	6	F:ATP binding; F:metal ion binding; F:pyruvate, phosphate dikinase activity; P:phosphorylation; F:kinase activity; P:pyruvate metabolic process	Pyruvate, phosphate dikinase	F:ATP binding; F:catalytic activity; F:pyruvate, phosphate dikinase activity; P:phosphorylation; F:transferase activity, transferring phosphorus-containing groups; P:pyruvate metabolic process; F:kinase activity
core/206/2/WP_015091759.1	2-oxoglutarate dehydrogenase E1 component	901	5	0	96.2	3	F:thiamine pyrophosphate binding; F:oxoglutarate dehydrogenase (succinyl-transferring) activity; P:tricarboxylic acid cycle	Oxoglutarate dehydrogenase (succinyl-transferring)	F:thiamine pyrophosphate binding; F:oxidoreductase activity, acting on the aldehyde or oxo group of donors, disulfide as acceptor; F:oxoglutarate dehydrogenase (succinyl-transferring) activity; P:metabolic process; P:tricarboxylic acid cycle; P:oxidation-reduction process
core/208/2/WP_080602307.1	penicillin-binding 1A	899	5	0	99.2	4	F:nucleic acid binding; F:transferase activity, transferring glycosyl groups; C:integral component of membrane; F:penicillin binding		F:penicillin binding
core/211/2/WP_015089640.1	valine--tRNA ligase	892	5	0	99.2	6	F:valine-tRNA ligase activity; F:ATP binding; P:valyl-tRNA aminoacylation; C:cytoplasm; P:regulation of translational fidelity; F:aminoacyl-tRNA editing activity	Valine--tRNA ligase; Carboxylesterase	F:nucleotide binding; F:valine-tRNA ligase activity; F:ATP binding; P:tRNA aminoacylation for protein translation; F:aminoacyl-tRNA ligase activity; P:valyl-tRNA aminoacylation; C:cytoplasm; F:aminoacyl-tRNA editing activity
core/213/2/WP_015092198.1	aconitate hydratase	894	5	0	97	3	P:metabolic process; F:4 iron, 4 sulfur cluster binding; F:aconitate hydratase activity	Aconitate hydratase	P:metabolic process
core/215/2/WP_041576812.1	pre translocase subunit	888	5	0	98.8	6	F:ATP binding; P:protein targeting; C:cytoplasm; P:intracellular protein transmembrane transport; P:protein import; C:plasma membrane		P:protein targeting; F:ATP binding; C:membrane; P:intracellular protein transport; P:protein import
core/225/2/WP_015091506.1	excinuclease ABC subunit A	866	5	0	98.6	9	F:ATPase activity; F:DNA binding; F:ATP binding; P:nucleic acid phosphodiester bond hydrolysis; F:excinuclease ABC activity; C:excinuclease repair complex; C:cytoplasm; F:metal ion binding; P:nucleotide-excision repair	Adenosinetriphosphatase; Nucleoside-triphosphate phosphatase	F:ATPase activity; F:ATP binding; F:excinuclease ABC activity; C:excinuclease repair complex; P:nucleotide-excision repair
core/228/2/WP_015091578.1	aminopeptidase N	872	5	0	96.4	4	F:zinc ion binding; P:proteolysis; F:aminopeptidase activity; F:metallopeptidase activity	Acting on peptide bonds (peptidases)	F:zinc ion binding; P:proteolysis; F:metallopeptidase activity
core/229/2/WP_015089605.1	ribonuclease R	862	5	0	94	4	F:exoribonuclease II activity; P:RNA phosphodiester bond hydrolysis, exonucleolytic; F:RNA binding; C:cytoplasm	Acting on ester bonds; Acting on ester bonds; Exoribonuclease II	F:nucleic acid binding; P:RNA metabolic process; F:RNA binding; F:nuclease activity; F:ribonuclease activity
core/232/2/WP_015089943.1	DNA polymerase I	866	5	0	94	6	F:DNA binding; P:nucleic acid phosphodiester bond hydrolysis; F:DNA-directed DNA polymerase activity; F:nuclease activity; P:DNA-dependent DNA replication; P:DNA biosynthetic process	DNA-directed DNA polymerase	F:DNA binding; F:DNA-directed DNA polymerase activity; F:catalytic activity; P:DNA replication; P:DNA-dependent DNA replication
core/239/2/WP_080602425.1	ATP-dependent chaperone	855	5	0	99.4	4	F:ATP binding; P:response to heat; C:cytoplasm; P:protein processing		F:ATP binding; P:protein metabolic process; P:response to heat; C:cytoplasm; P:protein processing
core/252/2/WP_041577568.1	DNA mismatch repair	841	5	0	98.8	3	F:ATP binding; P:mismatch repair; F:mismatched DNA binding		F:ATP binding; P:mismatch repair; F:mismatched DNA binding
core/255/2/WP_041578099.1	endopeptidase La	831	5	0	99.4	7	F:ATP binding; P:misfolded or incompletely synthesized protein catabolic process; C:cytoplasm; F:serine-type endopeptidase activity; P:cellular response to stress; F:sequence-specific DNA binding; F:ATP-dependent peptidase activity	Acting on peptide bonds (peptidases); Adenosinetriphosphatase; Nucleoside-triphosphate phosphatase	F:ATP binding; P:protein catabolic process; P:proteolysis; F:serine-type endopeptidase activity; F:sequence-specific DNA binding; F:ATP-dependent peptidase activity
core/264/2/WP_015091263.1	acyl- dehydrogenase	816	5	0	95.6	4	F:acyl-CoA dehydrogenase activity; P:fatty acid beta-oxidation using acyl-CoA dehydrogenase; F:flavin adenine dinucleotide binding; C:integral component of membrane	Acting on the CH-CH group of donors	F:acyl-CoA dehydrogenase activity; P:fatty acid beta-oxidation using acyl-CoA dehydrogenase; F:oxidoreductase activity, acting on the CH-CH group of donors; F:flavin adenine dinucleotide binding; P:metabolic process; P:oxidation-reduction process
core/265/2/WP_051026247.1	DNA gyrase subunit A	827	5	0	99.4	7	F:DNA binding; F:ATP binding; C:cytoplasm; P:DNA-dependent DNA replication; C:chromosome; F:DNA topoisomerase type II (ATP-hydrolyzing) activity; P:DNA topological change	Adenosinetriphosphatase; Other isomerases; DNA topoisomerase (ATP-hydrolyzing); Nucleoside-triphosphate phosphatase	F:ATP binding; F:DNA binding; F:DNA topoisomerase activity; F:DNA topoisomerase type II (ATP-hydrolyzing) activity; P:DNA topological change; C:chromosome; P:DNA metabolic process
core/270/2/WP_015090772.1	phenylalanine--tRNA ligase subunit beta	821	5	0	95.2	7	F:magnesium ion binding; F:ATP binding; C:cytoplasm; P:tRNA processing; F:phenylalanine-tRNA ligase activity; P:phenylalanyl-tRNA aminoacylation; F:tRNA binding	Phenylalanine--tRNA ligase	F:magnesium ion binding; F:ATP binding; F:RNA binding; C:cytoplasm; F:phenylalanine-tRNA ligase activity; P:phenylalanyl-tRNA aminoacylation; F:tRNA binding
core/275/2/WP_041576720.1	DNA translocase	797	5	0	99.4	7	P:cell division; F:DNA binding; F:ATP binding; C:integral component of membrane; P:chromosome segregation; C:plasma membrane; P:cell cycle		F:nucleotide binding; F:DNA binding; F:ATP binding
core/280/2/WP_041578177.1	DNA topoisomerase (ATP-hydrolyzing) subunit B	806	5	0	98.8	8	F:magnesium ion binding; F:DNA binding; F:ATP binding; C:cytoplasm; P:DNA-dependent DNA replication; C:chromosome; F:DNA topoisomerase type II (ATP-hydrolyzing) activity; P:DNA topological change	Adenosinetriphosphatase; Other isomerases; DNA topoisomerase (ATP-hydrolyzing); Nucleoside-triphosphate phosphatase	F:ATP binding; F:DNA binding; P:DNA topological change; F:DNA topoisomerase type II (ATP-hydrolyzing) activity; C:chromosome
core/284/2/WP_041577575.1	ribonucleoside-diphosphate reductase subunit alpha	801	5	0	99.4	4	F:ATP binding; F:ribonucleoside-diphosphate reductase activity, thioredoxin disulfide as acceptor; P:DNA replication; P:oxidation-reduction process	Acting on CH or CH(2) groups; Ribonucleoside-diphosphate reductase	F:ATP binding; F:ribonucleoside-diphosphate reductase activity, thioredoxin disulfide as acceptor; P:DNA replication; P:oxidation-reduction process
core/293/2/WP_041578162.1	endopeptidase La	801	5	0	98.8	7	F:ATP binding; P:misfolded or incompletely synthesized protein catabolic process; C:cytoplasm; F:serine-type endopeptidase activity; P:cellular response to stress; F:sequence-specific DNA binding; F:ATP-dependent peptidase activity	Acting on peptide bonds (peptidases); Adenosinetriphosphatase; Nucleoside-triphosphate phosphatase	F:ATP binding; P:protein catabolic process; P:proteolysis; F:serine-type endopeptidase activity; F:sequence-specific DNA binding; F:ATP-dependent peptidase activity
core/298/2/WP_041576846.1	leucine--tRNA ligase	796	5	0	97.2	6	F:ATP binding; P:leucyl-tRNA aminoacylation; F:leucine-tRNA ligase activity; C:cytoplasm; P:regulation of translational fidelity; F:aminoacyl-tRNA editing activity	Leucine--tRNA ligase; Carboxylesterase	F:nucleotide binding; F:ATP binding; P:leucyl-tRNA aminoacylation; P:tRNA aminoacylation for protein translation; F:leucine-tRNA ligase activity; F:aminoacyl-tRNA ligase activity; F:aminoacyl-tRNA editing activity
core/299/2/WP_015090636.1	outer membrane assembly factor	799	5	0	97.2	4	P:Gram-negative-bacterium-type cell outer membrane assembly; C:integral component of membrane; C:cell outer membrane; P:protein insertion into membrane		P:membrane assembly; C:outer membrane
core/307/2/WP_015090076.1	RNA-binding transcriptional accessory	780	5	0	97.8	2	F:nucleic acid binding; P:nucleobase-containing compound metabolic process		F:nucleic acid binding; P:nucleobase-containing compound metabolic process
core/308/2/WP_041577650.1	endopeptidase La	793	5	0	97.6	7	F:ATP binding; P:misfolded or incompletely synthesized protein catabolic process; C:cytoplasm; F:serine-type endopeptidase activity; P:cellular response to stress; F:sequence-specific DNA binding; F:ATP-dependent peptidase activity	Acting on peptide bonds (peptidases); Adenosinetriphosphatase; Nucleoside-triphosphate phosphatase	F:ATP binding; P:protein catabolic process; P:proteolysis; F:serine-type endopeptidase activity; F:sequence-specific DNA binding; F:ATP-dependent peptidase activity
core/325/2/WP_015090423.1	DNA mismatch repair	776	5	0	98	7	F:ATPase activity; F:ATP binding; P:nucleic acid phosphodiester bond hydrolysis; F:endonuclease activity; P:mismatch repair; F:mismatched DNA binding; P:negative regulation of DNA recombination	Adenosinetriphosphatase; Nucleoside-triphosphate phosphatase	F:ATPase activity; F:ATP binding; F:endonuclease activity; P:mismatch repair; F:mismatched DNA binding; P:negative regulation of DNA recombination
core/326/2/WP_015090432.1	ATP-dependent Clp protease ATP-binding subunit	776	5	0	98.4	3	F:ATP binding; P:proteolysis; F:ATP-dependent peptidase activity	Adenosinetriphosphatase; Nucleoside-triphosphate phosphatase	F:ATP binding; P:protein metabolic process; F:ATP-dependent peptidase activity
core/330/2/WP_015090739.1	type II secretion system	765	5	0	95	4	F:protein transporter activity; P:protein secretion by the type II secretion system; C:cell outer membrane; C:type II protein secretion system complex		F:protein transporter activity; P:protein secretion by the type II secretion system; C:type II protein secretion system complex; P:protein secretion; C:outer membrane
core/347/2/WP_015090339.1	ribonucleoside-diphosphate adenosylcobalamin-dependent	764	5	0	97.2	7	F:nucleotide binding; F:ribonucleoside-diphosphate reductase activity, thioredoxin disulfide as acceptor; F:cobalamin binding; P:DNA replication; P:DNA biosynthetic process; P:oxidation-reduction process; F:cobalt ion binding	Acting on CH or CH(2) groups; Ribonucleoside-diphosphate reductase	F:nucleotide binding; F:ribonucleoside-diphosphate reductase activity, thioredoxin disulfide as acceptor; P:DNA replication; F:cobalamin binding; P:oxidation-reduction process; F:cobalt ion binding
core/348/2/WP_015092346.1	ATP-dependent DNA helicase	762	5	0	96.6	4	F:DNA binding; F:ATP binding; P:DNA duplex unwinding; F:ATP-dependent DNA helicase activity	Adenosinetriphosphatase; Nucleoside-triphosphate phosphatase	F:ATP binding; F:DNA binding; F:ATP-dependent DNA helicase activity; F:hydrolase activity
core/355/2/WP_015091818.1	aconitate hydratase	752	5	0	98.2	5	P:tricarboxylic acid cycle; F:4 iron, 4 sulfur cluster binding; F:3-isopropylmalate dehydratase activity; F:aconitate hydratase activity; F:isomerase activity	3-isopropylmalate dehydratase; Aconitate hydratase	P:metabolic process; P:tricarboxylic acid cycle; F:4 iron, 4 sulfur cluster binding; F:aconitate hydratase activity
core/377/2/WP_041576752.1	pilus assembly	739	5	0	98.8	2	F:ATP binding; P:transport		F:ATP binding; P:transport
core/385/2/WP_051026322.1	PAS domain-containing sensor histidine kinase	737	5	0	99.4	7	F:phosphorelay sensor kinase activity; F:ATP binding; P:phosphorelay signal transduction system; C:integral component of membrane; P:regulation of transcription, DNA-templated; P:signal transduction by protein phosphorylation; C:intracellular	Histidine kinase	F:phosphorelay sensor kinase activity; P:signal transduction; C:integral component of membrane; P:regulation of transcription, DNA-templated; F:transferase activity, transferring phosphorus-containing groups; P:phosphorylation; F:signal transducer activity
core/414/2/WP_015090947.1	fatty oxidation complex subunit alpha	717	5	0	98.6	3	P:fatty acid beta-oxidation; F:3-hydroxyacyl-CoA dehydrogenase activity; F:enoyl-CoA hydratase activity	3-hydroxyacyl-CoA dehydrogenase; Enoyl-CoA hydratase	F:catalytic activity; F:3-hydroxyacyl-CoA dehydrogenase activity; F:oxidoreductase activity; P:metabolic process; P:oxidation-reduction process; P:fatty acid metabolic process
core/442/2/WP_015090101.1	elongation factor G	702	5	0	98.8	5	F:GTP binding; F:translation elongation factor activity; C:cytoplasm; F:GTPase activity; P:translational elongation	Nucleoside-triphosphate phosphatase	F:GTP binding; F:translation elongation factor activity; F:GTPase activity; P:translational elongation; C:intracellular
core/443/2/WP_015092009.1	elongation factor G	701	5	0	98	5	F:GTP binding; F:translation elongation factor activity; C:cytoplasm; F:GTPase activity; P:translational elongation	Nucleoside-triphosphate phosphatase	F:GTP binding; F:translation elongation factor activity; F:GTPase activity; P:translational elongation; C:intracellular
core/444/2/WP_015091397.1	ATP-dependent DNA helicase	695	5	0	98.2	6	F:nucleic acid binding; F:ATP binding; P:DNA repair; P:DNA duplex unwinding; P:DNA recombination; F:ATP-dependent DNA helicase activity	Adenosinetriphosphatase; Nucleoside-triphosphate phosphatase	F:nucleic acid binding; P:DNA repair; F:ATP binding; P:DNA recombination; F:ATP-dependent DNA helicase activity
core/445/2/WP_015090699.1	polyribonucleotide nucleotidyltransferase	697	5	0	97.4	8	F:magnesium ion binding; P:RNA phosphodiester bond hydrolysis, exonucleolytic; F:3'-5'-exoribonuclease activity; F:RNA binding; C:cytoplasm; P:RNA processing; P:mRNA catabolic process; F:polyribonucleotide nucleotidyltransferase activity	Acting on ester bonds; Acting on ester bonds; Polyribonucleotide nucleotidyltransferase	F:nucleic acid binding; F:RNA binding; P:RNA processing; P:mRNA catabolic process; F:polyribonucleotide nucleotidyltransferase activity
core/449/2/WP_015092330.1	flagellar biosynthesis	699	5	0	98.4	3	P:bacterial-type flagellum assembly; C:integral component of membrane; P:protein secretion		P:bacterial-type flagellum assembly; C:membrane; C:integral component of membrane; P:protein secretion
core/456/2/WP_015090854.1	methionine--tRNA ligase	688	5	0	96.6	6	F:ATP binding; F:methionine-tRNA ligase activity; C:cytoplasm; F:metal ion binding; P:methionyl-tRNA aminoacylation; F:tRNA binding	Methionine--tRNA ligase	F:nucleotide binding; P:tRNA aminoacylation for protein translation; F:ATP binding; F:aminoacyl-tRNA ligase activity; F:methionine-tRNA ligase activity; C:cytoplasm; P:methionyl-tRNA aminoacylation; F:tRNA binding
core/462/2/WP_015091387.1	excinuclease ABC subunit	691	5	0	99.2	8	F:DNA binding; F:ATP binding; P:nucleic acid phosphodiester bond hydrolysis; F:excinuclease ABC activity; C:cytoplasm; P:nucleotide-excision repair; F:helicase activity; P:SOS response	Nucleoside-triphosphate phosphatase	F:DNA binding; F:ATP binding; P:DNA repair; F:excinuclease ABC activity; F:protein binding; P:nucleotide-excision repair; P:SOS response; F:hydrolase activity
core/463/2/WP_015089409.1	serine kinase	691	5	0	99	2	P:phosphorylation; F:kinase activity		no GO terms
core/469/2/WP_015090846.1	sodium-translocating pyrophosphatase	688	5	0	98.8	8	F:magnesium ion binding; C:integral component of plasma membrane; P:sodium ion transport; F:inorganic diphosphatase activity; F:potassium ion binding; P:proton transport; P:transmembrane transport; F:hydrogen-translocating pyrophosphatase activity	Inorganic diphosphatase	F:inorganic diphosphatase activity; P:proton transport; C:membrane; F:hydrogen-translocating pyrophosphatase activity
core/478/2/WP_080602304.1	NAD-dependent DNA ligase	684	5	0	98.4	6	F:DNA binding; P:DNA repair; F:DNA ligase (NAD+) activity; F:metal ion binding; P:DNA replication; P:DNA ligation	DNA ligase (NAD(+))	F:DNA binding; P:DNA repair; F:DNA ligase (NAD+) activity; P:DNA replication
core/485/2/WP_041578109.1	primosomal N	681	5	0	98.2	7	F:DNA binding; F:ATP binding; F:zinc ion binding; F:ATP-dependent DNA helicase activity; P:DNA unwinding involved in DNA replication; C:primosome complex; P:DNA replication, synthesis of RNA primer	Adenosinetriphosphatase; Nucleoside-triphosphate phosphatase	F:DNA binding; F:ATP binding; P:DNA replication; P:DNA duplex unwinding; F:ATP-dependent DNA helicase activity; F:hydrolase activity
core/490/2/WP_015092191.1	M3 family peptidase	679	5	0	97.2	4	F:carboxypeptidase activity; F:metal ion binding; P:proteolysis; F:metalloendopeptidase activity	Acting on peptide bonds (peptidases)	P:proteolysis; F:peptidase activity; F:metalloendopeptidase activity
core/492/2/WP_015092234.1	cell division	660	5	0	96.2	2	P:cell division; F:penicillin binding		F:penicillin binding
core/498/2/WP_015092468.1	transketolase	677	5	0	97.2	3	F:transketolase activity; F:metal ion binding; P:metabolic process	Transketolase	F:catalytic activity; P:metabolic process
core/500/2/WP_015090459.1	ATP-dependent DNA helicase	672	5	0	97.2	4	F:DNA binding; F:ATP binding; P:DNA duplex unwinding; F:ATP-dependent DNA helicase activity	Adenosinetriphosphatase; Nucleoside-triphosphate phosphatase	F:ATP binding; F:DNA binding; F:ATP-dependent DNA helicase activity; F:hydrolase activity
core/505/2/WP_015090088.1	tail-specific protease	673	5	0	98.8	2	P:proteolysis; F:serine-type peptidase activity		F:protein binding; P:proteolysis; F:serine-type peptidase activity
core/516/2/WP_015089862.1	family efflux pump subunit	650	5	0	97.4	8	F:ATPase activity; F:ATP binding; P:transmembrane transport; P:antibiotic transport; P:response to antibiotic; F:antibiotic transporter activity; C:ATP-binding cassette (ABC) transporter complex; F:hydrolase activity, acting on acid anhydrides, catalyzing transmembrane movement of substances	Adenosinetriphosphatase; Nucleoside-triphosphate phosphatase	F:ATPase activity; F:ATP binding; C:membrane; F:hydrolase activity, acting on acid anhydrides, catalyzing transmembrane movement of substances
core/519/2/WP_015091520.1	penicillin-binding 2	661	5	0	98.8	2	C:integral component of membrane; F:penicillin binding		F:serine-type D-Ala-D-Ala carboxypeptidase activity; C:membrane; P:peptidoglycan biosynthetic process; F:penicillin binding
core/524/2/WP_015089548.1	arginine decarboxylase	634	5	0	98.2	4	P:arginine catabolic process; F:arginine decarboxylase activity; F:metal ion binding; P:spermidine biosynthetic process	Arginine decarboxylase	P:arginine catabolic process; F:arginine decarboxylase activity; F:catalytic activity; P:spermidine biosynthetic process
core/540/2/WP_051026288.1	threonine--tRNA ligase	656	5	0	99.4	5	F:ATP binding; C:cytoplasm; F:metal ion binding; F:threonine-tRNA ligase activity; P:threonyl-tRNA aminoacylation	Threonine--tRNA ligase	F:nucleotide binding; F:ATP binding; P:tRNA aminoacylation for protein translation; F:aminoacyl-tRNA ligase activity; C:cytoplasm; F:threonine-tRNA ligase activity; P:threonyl-tRNA aminoacylation; P:tRNA aminoacylation
core/558/2/WP_015091035.1	cell division	645	5	0	98.4	9	F:ATPase activity; P:cell division; F:ATP binding; F:zinc ion binding; P:protein catabolic process; P:proteolysis; C:integral component of membrane; F:metalloendopeptidase activity; C:plasma membrane	Acting on peptide bonds (peptidases); Adenosinetriphosphatase; Nucleoside-triphosphate phosphatase	F:ATP binding; P:proteolysis; C:membrane; F:metalloendopeptidase activity
core/573/2/WP_015092823.1	NADH-quinone oxidoreductase subunit L	637	5	0	99.2	3	C:integral component of membrane; F:NADH dehydrogenase (ubiquinone) activity; P:ATP synthesis coupled electron transport	Acting on NADH or NADPH; NADH dehydrogenase; NADH:ubiquinone reductase (H(+)-translocating)	F:NADH dehydrogenase (ubiquinone) activity; P:oxidation-reduction process; P:ATP synthesis coupled electron transport
core/574/2/WP_015090444.1	acetate-- ligase	645	5	0	96.2	5	F:ATP binding; F:acetate-CoA ligase activity; F:AMP binding; F:metal ion binding; P:acetyl-CoA biosynthetic process from acetate	Acetate--CoA ligase	F:AMP binding; F:acetate-CoA ligase activity; F:catalytic activity; P:metabolic process; P:acetyl-CoA biosynthetic process from acetate
core/580/2/WP_015092842.1	tRNA uridine-5-carboxymethylaminomethyl(34) synthesis enzyme	642	5	0	99	5	C:cytoplasm; F:oxidoreductase activity; F:flavin adenine dinucleotide binding; P:oxidation-reduction process; P:tRNA wobble uridine modification		P:tRNA processing; F:flavin adenine dinucleotide binding; P:tRNA wobble uridine modification
core/581/2/WP_015092323.1	aspartate--tRNA ligase	604	5	0	97.8	5	F:nucleic acid binding; F:ATP binding; P:tRNA aminoacylation for protein translation; F:aspartate-tRNA(Asn) ligase activity; C:cytoplasm	Aspartate--tRNA(Asn) ligase	F:nucleotide binding; F:nucleic acid binding; F:ATP binding; P:tRNA aminoacylation for protein translation; F:aminoacyl-tRNA ligase activity; C:cytoplasm; F:ligase activity
core/585/2/WP_015089232.1	succinate dehydrogenase flavo subunit	638	5	0	97.2	2	P:oxidation-reduction process; F:succinate dehydrogenase activity	Deleted entry	F:oxidoreductase activity; P:oxidation-reduction process
core/587/2/WP_041577281.1	molecular chaperone	637	5	0	99.4	3	F:ATP binding; F:unfolded protein binding; P:protein folding		F:ATP binding; F:unfolded protein binding; P:protein folding
core/591/2/WP_015091386.1	excinuclease ABC subunit C	630	5	0	98.4	7	F:DNA binding; P:nucleic acid phosphodiester bond hydrolysis; F:excinuclease ABC activity; C:excinuclease repair complex; C:cytoplasm; P:nucleotide-excision repair; P:SOS response		P:DNA repair; F:excinuclease ABC activity; C:excinuclease repair complex; F:protein binding; C:cytoplasm
core/607/2/WP_041577998.1	glutamine--fructose-6-phosphate transaminase (isomerizing)	628	5	0	98.8	6	P:carbohydrate metabolic process; C:cytoplasm; F:glutamine-fructose-6-phosphate transaminase (isomerizing) activity; P:glutamine metabolic process; P:carbohydrate derivative biosynthetic process; F:carbohydrate binding	Glutamine--fructose-6-phosphate transaminase (isomerizing)	F:carbohydrate derivative binding; F:glutamine-fructose-6-phosphate transaminase (isomerizing) activity; P:carbohydrate derivative metabolic process; P:carbohydrate derivative biosynthetic process
core/610/2/WP_080602358.1	CHASE2 domain-containing	622	5	0	99.4	6	F:phosphorelay sensor kinase activity; F:ATP binding; P:phosphorelay signal transduction system; C:integral component of membrane; P:signal transduction by protein phosphorylation; C:intracellular	Histidine kinase	F:phosphorelay sensor kinase activity; P:signal transduction; F:transferase activity, transferring phosphorus-containing groups; P:phosphorylation
core/620/2/WP_041576779.1	DNA primase	622	5	0	98.2	6	F:magnesium ion binding; F:DNA primase activity; F:DNA binding; F:zinc ion binding; C:primosome complex; P:DNA replication, synthesis of RNA primer	DNA-directed RNA polymerase	F:DNA primase activity; F:DNA binding; F:zinc ion binding; P:DNA replication; P:DNA replication, synthesis of RNA primer
core/625/2/WP_015092698.1	DNA polymerase III subunit gamma tau	612	5	0	93.6	6	C:DNA polymerase III complex; F:DNA binding; F:ATP binding; F:DNA-directed DNA polymerase activity; P:DNA replication; P:DNA biosynthetic process	DNA-directed DNA polymerase	F:ATP binding; C:DNA polymerase III complex; F:DNA binding; F:DNA-directed DNA polymerase activity; P:DNA replication
core/656/2/WP_015092553.1	ABC transporter ATP-binding	610	5	0	99.2	2	F:ATPase activity; F:ATP binding	Adenosinetriphosphatase; Nucleoside-triphosphate phosphatase	F:ATPase activity; F:ATP binding
core/664/2/WP_015089422.1	RNA polymerase sigma factor	609	5	0	98.8	6	P:transcription initiation from bacterial-type RNA polymerase promoter; F:DNA binding; F:sigma factor activity; F:transcription factor activity, sequence-specific DNA binding; C:cytoplasm; P:regulation of transcription, DNA-templated		F:DNA binding; F:sigma factor activity; F:transcription factor activity, sequence-specific DNA binding; P:regulation of transcription, DNA-templated; P:DNA-templated transcription, initiation
core/672/2/WP_041577593.1	arginine--tRNA ligase	580	5	0	97	4	F:ATP binding; F:arginine-tRNA ligase activity; C:cytoplasm; P:arginyl-tRNA aminoacylation	Arginine--tRNA ligase	F:nucleotide binding; F:ATP binding; P:tRNA aminoacylation for protein translation; F:aminoacyl-tRNA ligase activity; F:arginine-tRNA ligase activity; C:cytoplasm; P:arginyl-tRNA aminoacylation
core/684/2/WP_015089326.1	translational GTPase	603	5	0	99	4	F:GTP binding; F:translation elongation factor activity; F:GTPase activity; P:translational elongation	Nucleoside-triphosphate phosphatase	F:GTP binding; F:GTPase activity
core/700/2/WP_015089991.1	elongation factor 4	599	5	0	99.6	7	F:GTP binding; P:positive regulation of translation; F:translation elongation factor activity; F:GTPase activity; F:ribosome binding; P:translational elongation; C:plasma membrane	Nucleoside-triphosphate phosphatase	F:GTP binding; F:GTPase activity
core/712/2/WP_041578253.1	30S ribosomal S1	568	5	0	100	4	F:RNA binding; F:structural constituent of ribosome; C:ribosome; P:translation		F:nucleic acid binding; F:RNA binding; F:structural constituent of ribosome; C:ribosome; P:translation
core/716/2/WP_041577896.1	DNA topoisomerase VI subunit B	593	5	0	99.2	5	F:DNA binding; F:ATP binding; F:DNA topoisomerase type II (ATP-hydrolyzing) activity; P:DNA topological change; P:DNA unwinding involved in DNA replication	Adenosinetriphosphatase; Other isomerases; DNA topoisomerase (ATP-hydrolyzing); Nucleoside-triphosphate phosphatase	F:DNA binding; F:ATP binding; F:DNA topoisomerase type II (ATP-hydrolyzing) activity; P:DNA topological change
core/730/2/WP_015089268.1	transcription termination factor Rho	581	5	0	98.8	6	F:ATP binding; F:RNA binding; F:RNA-dependent ATPase activity; P:regulation of transcription, DNA-templated; F:helicase activity; P:DNA-templated transcription, termination	Adenosinetriphosphatase; Nucleoside-triphosphate phosphatase	F:nucleic acid binding; F:ATP binding; F:RNA binding; F:RNA-dependent ATPase activity; P:DNA-templated transcription, termination
core/761/2/WP_015091272.1	ABC transporter substrate-binding	563	5	0	99.4	2	P:transmembrane transport; C:ATP-binding cassette (ABC) transporter complex		P:transmembrane transport; C:ATP-binding cassette (ABC) transporter complex
core/763/2/WP_041578088.1	ATP-dependent helicase	580	5	0	99.4	4	F:DNA binding; F:ATP binding; F:helicase activity; P:translation	Nucleoside-triphosphate phosphatase	F:ATP binding; F:DNA binding; F:hydrolase activity
core/765/2/WP_015092527.1	phenylalanine 4-monooxygenase	580	5	0	96.6	4	P:aromatic amino acid family metabolic process; F:phenylalanine 4-monooxygenase activity; F:iron ion binding; P:oxidation-reduction process	Phenylalanine 4-monooxygenase; Acting on paired donors, with incorporation or reduction of molecular oxygen. The oxygen incorporated need not be derived from O(2)	P:aromatic amino acid family metabolic process; F:oxidoreductase activity, acting on paired donors, with incorporation or reduction of molecular oxygen, reduced pteridine as one donor, and incorporation of one atom of oxygen; F:iron ion binding; P:oxidation-reduction process; F:monooxygenase activity
core/774/2/WP_015090069.1	electron transfer flavo -ubiquinone oxidoreductase	578	5	0	97.8	3	F:electron-transferring-flavoprotein dehydrogenase activity; P:oxidation-reduction process; F:iron-sulfur cluster binding	Electron-transferring-flavoprotein dehydrogenase	no GO terms
core/782/2/WP_015091310.1	single-stranded-DNA-specific exonuclease	575	5	0	96.4	5	F:nucleic acid binding; F:5'-3' exonuclease activity; P:DNA repair; P:nucleic acid phosphodiester bond hydrolysis; P:DNA recombination		F:5'-3' exonuclease activity; F:nucleic acid binding; P:DNA repair; P:DNA recombination
core/788/2/WP_015089346.1	ABC transporter ATP-binding	572	5	0	97	4	F:ATP binding; F:ATPase activity, coupled to transmembrane movement of substances; P:transmembrane transport; C:integral component of membrane	Adenosinetriphosphatase; Nucleoside-triphosphate phosphatase	F:ATPase activity; F:ATP binding; F:ATPase activity, coupled to transmembrane movement of substances; P:transmembrane transport; C:integral component of membrane
core/802/2/WP_015092212.1	cell division	555	5	0	95.4	6	F:GTP binding; P:FtsZ-dependent cytokinesis; P:protein polymerization; C:cell division site; C:cytoplasm; F:GTPase activity	Nucleoside-triphosphate phosphatase	F:GTP binding; C:cytoplasm; F:GTPase activity
core/805/2/WP_015090652.1	type IV-A pilus assembly ATPase	566	5	0	97.4	4	F:ATP binding; P:pilus assembly; P:protein transport; F:protein transporter activity		F:ATP binding; P:pilus assembly; F:protein transporter activity; P:transport
core/809/2/WP_015092193.1	DNA repair	566	5	0	97.4	3	F:ATP binding; P:DNA repair; P:DNA recombination		F:ATP binding; P:DNA repair; P:DNA recombination
core/814/2/WP_015092109.1	NADH-quinone oxidoreductase subunit C	560	5	0	98.8	8	C:NADH dehydrogenase complex; F:quinone binding; C:cytoplasm; F:NAD binding; F:NADH dehydrogenase (ubiquinone) activity; P:oxidation-reduction process; P:transport; C:plasma membrane	Acting on NADH or NADPH; NADH dehydrogenase; NADH:ubiquinone reductase (H(+)-translocating)	C:NADH dehydrogenase complex; F:NADH dehydrogenase (quinone) activity; F:quinone binding; F:NAD binding; F:NADH dehydrogenase (ubiquinone) activity; P:oxidation-reduction process; F:oxidoreductase activity, acting on NAD(P)H
core/817/2/WP_041577692.1	translocase subunit	564	5	0	97.2	7	P:protein targeting; F:P-P-bond-hydrolysis-driven protein transmembrane transporter activity; P:intracellular protein transmembrane transport; C:integral component of membrane; P:protein transport by the Sec complex; C:intracellular; C:plasma membrane		F:P-P-bond-hydrolysis-driven protein transmembrane transporter activity; P:intracellular protein transport
core/819/2/WP_015090738.1	type II secretion system	564	5	0	98	4	F:ATP binding; F:protein transporter activity; P:protein secretion by the type II secretion system; C:type II protein secretion system complex		F:ATP binding; F:protein transporter activity; P:protein secretion by the type II secretion system; C:type II protein secretion system complex; P:transport
core/833/2/WP_041577868.1	urocanate hydratase	548	5	0	99.2	4	C:cytoplasm; F:urocanate hydratase activity; P:histidine catabolic process to glutamate and formate; P:histidine catabolic process to glutamate and formamide	Urocanate hydratase	F:urocanate hydratase activity
core/845/2/WP_041577291.1	energy-dependent translational throttle	556	5	0	98.8	2	F:ATPase activity; F:ATP binding	Adenosinetriphosphatase; Nucleoside-triphosphate phosphatase	F:ATPase activity; F:ATP binding; P:negative regulation of translational elongation
core/857/2/WP_015089303.1	cell wall-associated wapA	550	5	0	98.6				no GO terms
core/862/2/WP_015090748.1	cytochrome C biogenesis	546	5	0	94.8	3	C:integral component of membrane; P:cytochrome complex assembly; F:heme binding		P:cytochrome complex assembly; F:heme binding
core/877/2/WP_015092405.1	flagellar M-ring	549	5	0	98.6	4	C:bacterial-type flagellum basal body, MS ring; C:integral component of membrane; P:bacterial-type flagellum-dependent cell motility; F:motor activity	Nucleoside-triphosphate phosphatase	C:bacterial-type flagellum basal body, MS ring; P:bacterial-type flagellum-dependent cell motility; F:motor activity
core/888/2/WP_041576747.1	molecular chaperone	546	5	0	99.4	4	F:ATP binding; C:cytoplasm; F:unfolded protein binding; P:protein refolding		F:ATP binding; C:cytoplasm; P:protein refolding; P:protein folding
core/890/2/WP_015089523.1	hypothetical protein	547	5	0	96.8	3	F:metal ion binding; F:hydrolase activity; F:deaminase activity		F:deaminase activity
core/902/2/WP_041578240.1	CTP synthetase	534	5	0	99.4	5	F:ATP binding; P:'de novo' CTP biosynthetic process; C:integral component of membrane; P:glutamine metabolic process; F:CTP synthase activity	CTP synthase (glutamine hydrolyzing)	P:CTP biosynthetic process; P:pyrimidine nucleotide biosynthetic process; F:CTP synthase activity
core/903/2/WP_015092778.1	NAD+ synthase	540	5	0	97.4	4	F:hydrolase activity, acting on carbon-nitrogen (but not peptide) bonds; F:NAD+ synthase (glutamine-hydrolyzing) activity; F:ATP binding; P:NAD biosynthetic process	NAD(+) synthase (glutamine-hydrolyzing)	F:hydrolase activity, acting on carbon-nitrogen (but not peptide) bonds; F:NAD+ synthase (glutamine-hydrolyzing) activity; F:ATP binding; P:nitrogen compound metabolic process; P:NAD biosynthetic process
core/904/2/WP_015089389.1	glycerol-3-phosphate dehydrogenase oxidase	544	5	0	97	4	P:glycerol-3-phosphate metabolic process; C:glycerol-3-phosphate dehydrogenase complex; F:sn-glycerol-3-phosphate:ubiquinone-8 oxidoreductase activity; P:oxidation-reduction process	Glycerol-3-phosphate dehydrogenase	P:glycerol-3-phosphate metabolic process; C:glycerol-3-phosphate dehydrogenase complex; F:oxidoreductase activity; P:oxidation-reduction process; F:glycerol-3-phosphate dehydrogenase activity
core/906/2/WP_041577687.1	Na Pi cotransporter family	535	5	0	99.8	3	F:sodium-dependent phosphate transmembrane transporter activity; P:sodium-dependent phosphate transport; C:integral component of membrane		F:sodium-dependent phosphate transmembrane transporter activity; C:membrane; P:sodium-dependent phosphate transport
core/911/2/WP_015091216.1	peptide chain release factor 3	535	5	0	98.8	6	F:GTP binding; P:translational termination; P:regulation of translational termination; C:cytoplasm; F:GTPase activity; F:translation release factor activity, codon specific	Nucleoside-triphosphate phosphatase	F:GTP binding; P:translational termination; C:cytoplasm; F:GTPase activity
core/930/2/WP_041576820.1	cytochrome c oxidase subunit I	537	5	0	99.4	11	F:cytochrome-c oxidase activity; P:oxidative phosphorylation; F:copper ion binding; F:iron ion binding; C:integral component of membrane; P:hydrogen ion transmembrane transport; P:electron transport chain; P:aerobic respiration; C:plasma membrane; C:respiratory chain; F:heme binding	Cytochrome-c oxidase	F:cytochrome-c oxidase activity; F:copper ion binding; F:iron ion binding; F:electron carrier activity; C:integral component of membrane; P:oxidation-reduction process; P:electron transport chain; P:aerobic respiration; P:transport; C:plasma membrane; F:heme binding
core/932/2/WP_015092146.1	L-aspartate oxidase	537	5	0	97.8	5	F:L-aspartate:fumarate oxidoreductase activity; C:cytoplasm; P:NAD biosynthetic process; P:oxidation-reduction process; F:L-aspartate oxidase activity	L-aspartate oxidase; L-amino-acid oxidase	F:oxidoreductase activity; C:cytoplasm; P:NAD biosynthetic process; P:oxidation-reduction process; F:L-aspartate oxidase activity
core/944/2/WP_015092566.1	methylcrotonoyl- carboxylase	535	5	0	99	1	F:methylcrotonoyl-CoA carboxylase activity	Methylcrotonoyl-CoA carboxylase	F:ligase activity
core/949/2/WP_015089604.1	ubiquinone biosynthesis	493	5	0	98.2	4	F:ATP binding; C:integral component of membrane; F:protein kinase activity; P:protein phosphorylation		F:ATP binding; F:protein kinase activity; P:protein phosphorylation
core/951/2/WP_015092608.1	Mg-protoporphyrin IX monomethyl ester oxidative cyclase	523	5	0	96.4	4	F:catalytic activity; F:metal ion binding; F:cobalamin binding; F:iron-sulfur cluster binding		F:catalytic activity; F:metal ion binding; F:cobalamin binding; F:iron-sulfur cluster binding
core/953/2/WP_015092106.1	NADH dehydrogenase	522	5	0	95	5	F:electron carrier activity; C:membrane; F:NADH dehydrogenase (ubiquinone) activity; P:ATP synthesis coupled electron transport; F:iron-sulfur cluster binding	Acting on NADH or NADPH; NADH dehydrogenase; NADH:ubiquinone reductase (H(+)-translocating)	F:oxidoreductase activity; F:electron carrier activity; C:membrane; F:NADH dehydrogenase (ubiquinone) activity; P:oxidation-reduction process; P:ATP synthesis coupled electron transport; F:iron-sulfur cluster binding
core/969/2/WP_041577090.1	lytic transglycosylase	528	5	0	97.6	2	P:metabolic process; F:hydrolase activity, acting on glycosyl bonds		no GO terms
core/971/2/WP_015092232.1	ATP-dependent DNA helicase	530	5	0	97.2	5	F:nucleic acid binding; F:ATP binding; P:DNA recombination; F:ATP-dependent helicase activity; C:intracellular	Adenosinetriphosphatase; Nucleoside-triphosphate phosphatase	F:nucleic acid binding; F:nucleotide binding; F:ATP binding; F:catalytic activity; P:DNA recombination; F:ATP-dependent helicase activity; P:cellular metabolic process; C:intracellular
core/974/2/WP_015092822.1	NADH dehydrogenase	517	5	0	99.2	3	P:mitochondrial electron transport, NADH to ubiquinone; C:integral component of membrane; F:NADH dehydrogenase (ubiquinone) activity	Acting on NADH or NADPH; NADH dehydrogenase; NADH:ubiquinone reductase (H(+)-translocating)	P:mitochondrial electron transport, NADH to ubiquinone; F:NADH dehydrogenase (ubiquinone) activity; P:oxidation-reduction process; P:ATP synthesis coupled electron transport
core/982/2/WP_015089973.1	hypothetical protein	528	5	0	96.8				F:protein binding
core/998/2/WP_015092367.1	sigma-54-dependent Fis family transcriptional regulator	507	5	0	98.4	7	F:ATP binding; P:transcription, DNA-templated; P:phosphorelay signal transduction system; P:regulation of transcription, DNA-templated; F:sequence-specific DNA binding; F:transcription factor binding; C:intracellular		F:ATP binding; F:DNA binding; P:phosphorelay signal transduction system; P:regulation of transcription, DNA-templated; F:sequence-specific DNA binding; F:transcription factor binding
core/1014/2/WP_041578155.1	acyl- carboxylase subunit beta	522	5	0	99.8	2	F:propionyl-CoA carboxylase activity; F:transferase activity	Propionyl-CoA carboxylase	F:ligase activity
core/1021/2/WP_015090331.1	ribonuclease Y	521	5	0	98.2	6	P:RNA phosphodiester bond hydrolysis, endonucleolytic; F:RNA binding; C:integral component of membrane; P:mRNA catabolic process; C:plasma membrane; F:endoribonuclease activity		F:nucleic acid binding; F:RNA binding; C:membrane; P:mRNA catabolic process
core/1027/2/WP_015089343.1	nitrogen fixation	518	5	0	100	5	F:ATP binding; P:transcription, DNA-templated; P:regulation of transcription, DNA-templated; F:sequence-specific DNA binding; F:transcription factor binding		F:ATP binding; F:DNA binding; P:regulation of transcription, DNA-templated; F:sequence-specific DNA binding; F:transcription factor binding
core/1040/2/WP_015091972.1	acyl- dehydrogenase	504	5	0	94.6	3	F:acyl-CoA dehydrogenase activity; F:flavin adenine dinucleotide binding; P:oxidation-reduction process	Acting on the CH-CH group of donors	F:acyl-CoA dehydrogenase activity; F:oxidoreductase activity, acting on the CH-CH group of donors; P:metabolic process; P:oxidation-reduction process
core/1045/2/WP_015091726.1	protease	514	5	0	97.4	2	P:proteolysis; F:serine-type endopeptidase activity	Acting on peptide bonds (peptidases)	P:proteolysis; F:serine-type endopeptidase activity
core/1048/2/WP_015091172.1	GMP synthase	506	5	0	98.4	5	F:ATP binding; F:GMP synthase (glutamine-hydrolyzing) activity; P:glutamine metabolic process; F:pyrophosphatase activity; P:GMP biosynthetic process	GMP synthase (glutamine-hydrolyzing)	F:ATP binding; F:GMP synthase (glutamine-hydrolyzing) activity; P:purine nucleotide biosynthetic process; F:pyrophosphatase activity; P:GMP biosynthetic process
core/1060/2/WP_015091780.1	histidine ammonia-lyase	511	5	0	96.8	4	C:cytoplasm; F:histidine ammonia-lyase activity; P:histidine catabolic process to glutamate and formate; P:histidine catabolic process to glutamate and formamide	Histidine ammonia-lyase	P:histidine catabolic process; C:cytoplasm; F:catalytic activity; F:histidine ammonia-lyase activity; F:ammonia-lyase activity
core/1076/2/WP_041576728.1	Asp-tRNA(Asn) Glu-tRNA(Gln) amidotransferase subunit	490	5	0	98.6	4	F:ATP binding; F:transferase activity; F:glutaminyl-tRNA synthase (glutamine-hydrolyzing) activity; P:translation	Glutaminyl-tRNA synthase (glutamine-hydrolyzing)	C:glutamyl-tRNA(Gln) amidotransferase complex; F:amidase activity; F:glutaminyl-tRNA synthase (glutamine-hydrolyzing) activity; P:translation
core/1079/2/WP_041576778.1	ATP-dependent helicase	510	5	0	99	3	F:nucleic acid binding; F:ATP binding; F:helicase activity	Nucleoside-triphosphate phosphatase	F:nucleic acid binding; F:ATP binding
core/1082/2/WP_015089411.1	sporulation R	509	5	0	98.2				no GO terms
core/1087/2/WP_015092790.1	ribonuclease E G	505	5	0	99	4	F:RNA binding; P:RNA phosphodiester bond hydrolysis; F:ribonuclease activity; P:RNA processing		F:RNA binding; F:ribonuclease activity; P:RNA processing
core/1089/2/WP_015092833.1	F0F1 ATP synthase subunit alpha	507	5	0	99.4	7	C:proton-transporting ATP synthase complex, catalytic core F(1); F:ATP binding; P:ATP hydrolysis coupled proton transport; F:proton-transporting ATPase activity, rotational mechanism; C:plasma membrane; F:proton-transporting ATP synthase activity, rotational mechanism; P:plasma membrane ATP synthesis coupled proton transport	Adenosinetriphosphatase; Nucleoside-triphosphate phosphatase	C:proton-transporting ATP synthase complex, catalytic core F(1); F:ATP binding; F:adenyl ribonucleotide binding; P:proton transport; P:ATP metabolic process; P:ATP synthesis coupled proton transport; F:proton-transporting ATP synthase activity, rotational mechanism
core/1101/2/WP_015092716.1	leucyl aminopeptidase	500	5	0	96.6	5	C:cytoplasm; P:proteolysis; F:metalloexopeptidase activity; F:aminopeptidase activity; F:manganese ion binding	Acting on peptide bonds (peptidases)	P:protein metabolic process; C:cytoplasm; P:proteolysis; F:metalloexopeptidase activity; F:aminopeptidase activity; F:manganese ion binding; C:intracellular
core/1103/2/WP_015089320.1	succinylglutamate-semialdehyde dehydrogenase	505	5	0	97.6	2	P:oxidation-reduction process; F:oxidoreductase activity, acting on the aldehyde or oxo group of donors, NAD or NADP as acceptor		F:succinylglutamate-semialdehyde dehydrogenase activity; P:arginine catabolic process; F:oxidoreductase activity; P:metabolic process; P:oxidation-reduction process
core/1111/2/WP_015091559.1	2-methylcitrate dehydratase	502	5	0	98.8	1	F:2-methylcitrate dehydratase activity	2-methylcitrate dehydratase	F:lyase activity
core/1114/2/WP_015092799.1	acetyl- carboxylase biotin carboxylase subunit	500	5	0	98.6	4	F:ATP binding; F:pyruvate carboxylase activity; F:metal ion binding; F:biotin carboxylase activity	Pyruvate carboxylase; Biotin carboxylase	F:ATP binding; F:catalytic activity; F:metal ion binding; F:biotin carboxylase activity; F:ligase activity
core/1119/2/WP_080602406.1	glycerol kinase	495	5	0	99.4	5	F:ATP binding; P:glycerol-3-phosphate metabolic process; F:glycerol kinase activity; P:glycerol catabolic process; P:phosphorylation	Glycerol kinase	P:carbohydrate metabolic process; P:glycerol-3-phosphate metabolic process; F:glycerol kinase activity; F:phosphotransferase activity, alcohol group as acceptor
core/1123/2/WP_015090915.1	seleno O	470	5	0	97				no GO terms
core/1124/2/WP_015092564.1	ATP-grasp domain-containing	492	5	0	97.6	4	F:ATP binding; F:pyruvate carboxylase activity; F:metal ion binding; F:biotin carboxylase activity	Pyruvate carboxylase; Biotin carboxylase	F:ATP binding; F:catalytic activity; F:metal ion binding; F:biotin carboxylase activity
core/1134/2/WP_041577624.1	pyruvate kinase	495	5	0	99.4	5	F:magnesium ion binding; F:pyruvate kinase activity; F:potassium ion binding; P:glycolytic process; F:kinase activity	Pyruvate kinase	F:magnesium ion binding; F:pyruvate kinase activity; F:potassium ion binding; F:catalytic activity; P:glycolytic process
core/1144/2/WP_015092821.1	NADH-quinone oxidoreductase subunit N	486	5	0	98.2	6	F:quinone binding; C:integral component of membrane; F:NADH dehydrogenase (ubiquinone) activity; P:ATP synthesis coupled electron transport; P:transport; C:plasma membrane	Acting on NADH or NADPH; NADH dehydrogenase; NADH:ubiquinone reductase (H(+)-translocating)	F:NADH dehydrogenase (ubiquinone) activity; P:oxidation-reduction process; P:ATP synthesis coupled electron transport
core/1146/2/WP_015091173.1	IMP dehydrogenase	487	5	0	99.2	5	F:nucleotide binding; F:metal ion binding; F:IMP dehydrogenase activity; P:oxidation-reduction process; P:GMP biosynthetic process	IMP dehydrogenase	F:catalytic activity; P:purine nucleotide biosynthetic process; F:oxidoreductase activity; F:IMP dehydrogenase activity; P:oxidation-reduction process
core/1148/2/WP_015091393.1	glutamate--tRNA ligase	490	5	0	97.2	5	F:ATP binding; C:cytoplasm; F:glutamate-tRNA ligase activity; F:tRNA binding; P:glutamyl-tRNA aminoacylation	Glutamate--tRNA ligase	F:nucleotide binding; F:ATP binding; P:tRNA aminoacylation for protein translation; F:aminoacyl-tRNA ligase activity; F:zinc ion binding; C:cytoplasm; F:glutamate-tRNA ligase activity; P:tRNA aminoacylation; P:glutamyl-tRNA aminoacylation; F:tRNA binding
core/1157/2/WP_015091412.1	lysine--tRNA ligase	492	5	0	99.2	6	F:magnesium ion binding; F:nucleic acid binding; F:ATP binding; C:cytoplasm; F:lysine-tRNA ligase activity; P:lysyl-tRNA aminoacylation	Lysine--tRNA ligase	F:nucleotide binding; F:nucleic acid binding; F:ATP binding; P:tRNA aminoacylation for protein translation; F:aminoacyl-tRNA ligase activity; F:lysine-tRNA ligase activity; C:cytoplasm; P:lysyl-tRNA aminoacylation
core/1177/2/WP_015089855.1	Zn-dependent protease	473	5	0	96	2	P:proteolysis; F:metallopeptidase activity		P:proteolysis; F:metallopeptidase activity
core/1179/2/WP_015092266.1	GTPase	486	5	0	95.2	4	F:magnesium ion binding; F:GTP binding; C:cytoplasm; F:GTPase activity	Nucleoside-triphosphate phosphatase	F:GTP binding
core/1181/2/WP_015089258.1	hypothetical protein	473	5	0	96.8	2	C:integral component of membrane; F:hydrolase activity		F:hydrolase activity
core/1193/2/WP_015091392.1	cysteine--tRNA ligase	482	5	0	95	5	F:ATP binding; F:zinc ion binding; C:cytoplasm; F:cysteine-tRNA ligase activity; P:cysteinyl-tRNA aminoacylation	Cysteine--tRNA ligase	F:nucleotide binding; F:ATP binding; P:tRNA aminoacylation for protein translation; F:aminoacyl-tRNA ligase activity; C:cytoplasm; F:cysteine-tRNA ligase activity; P:cysteinyl-tRNA aminoacylation
core/1201/2/WP_015089369.1	Fe-S cluster assembly	485	5	0	98.4	1	P:iron-sulfur cluster assembly		P:iron-sulfur cluster assembly
core/1202/2/WP_041577005.1	RNA polymerase sigma-54 factor	480	5	0	100	6	F:DNA binding; F:sigma factor activity; F:transcription factor activity, sequence-specific DNA binding; F:DNA-directed 5'-3' RNA polymerase activity; P:regulation of transcription, DNA-templated; P:DNA-templated transcription, initiation	DNA-directed RNA polymerase	F:DNA binding; F:sigma factor activity; F:transcription factor activity, sequence-specific DNA binding; F:DNA-directed 5'-3' RNA polymerase activity; P:regulation of transcription, DNA-templated; P:DNA-templated transcription, initiation
core/1217/2/WP_041576730.1	Asp-tRNA(Asn) Glu-tRNA(Gln) amidotransferase subunit	477	5	0	98.2	4	F:ATP binding; F:transferase activity; F:glutaminyl-tRNA synthase (glutamine-hydrolyzing) activity; P:translation	Glutaminyl-tRNA synthase (glutamine-hydrolyzing)	F:catalytic activity; F:carbon-nitrogen ligase activity, with glutamine as amido-N-donor; F:ligase activity
core/1235/2/WP_015091232.1	family transcriptional regulator	469	5	0	91.4	7	F:ATP binding; P:transcription, DNA-templated; P:phosphorelay signal transduction system; P:regulation of transcription, DNA-templated; F:sequence-specific DNA binding; F:transcription factor binding; C:intracellular		F:ATP binding; F:DNA binding; P:phosphorelay signal transduction system; P:regulation of transcription, DNA-templated; F:sequence-specific DNA binding; F:transcription factor binding
core/1239/2/WP_015089923.1	dihydrolipoyl dehydrogenase	473	5	0	98.6	6	C:cell; F:flavin adenine dinucleotide binding; P:glycolytic process; P:cell redox homeostasis; P:oxidation-reduction process; F:dihydrolipoyl dehydrogenase activity	Dihydrolipoyl dehydrogenase	F:oxidoreductase activity, acting on a sulfur group of donors, NAD(P) as acceptor; F:flavin adenine dinucleotide binding; F:oxidoreductase activity; F:electron carrier activity; P:oxidation-reduction process; P:cell redox homeostasis; F:dihydrolipoyl dehydrogenase activity
core/1245/2/WP_015091056.1	UDP-N-acetylmuramate:L-alanyl-gamma-D-glutamyl-meso-diaminopimelate ligase	469	5	0	99.2	4	F:ATP binding; P:peptidoglycan biosynthetic process; F:acid-amino acid ligase activity; P:cell wall organization		F:ATP binding; P:peptidoglycan biosynthetic process; F:acid-amino acid ligase activity; P:cell wall organization; P:biosynthetic process; F:ligase activity
core/1253/2/WP_015091837.1	PDZ domain-containing	475	5	0	96.8	2	P:proteolysis; F:serine-type endopeptidase activity	Acting on peptide bonds (peptidases)	F:protein binding; P:proteolysis; F:serine-type endopeptidase activity
core/1273/2/WP_015092425.1	UDP-N-acetylglucosamine diphosphorylase glucosamine-1-phosphate N-acetyltransferase	466	5	0	98.8	11	F:magnesium ion binding; P:regulation of cell shape; F:UDP-N-acetylglucosamine diphosphorylase activity; C:cytoplasm; P:cell morphogenesis; P:peptidoglycan biosynthetic process; F:glucosamine-1-phosphate N-acetyltransferase activity; P:lipopolysaccharide biosynthetic process; P:lipid A biosynthetic process; P:cell wall organization; P:UDP-N-acetylglucosamine biosynthetic process	UDP-N-acetylglucosamine diphosphorylase; Glucosamine-1-phosphate N-acetyltransferase	F:magnesium ion binding; F:UDP-N-acetylglucosamine diphosphorylase activity; C:cytoplasm; P:cell morphogenesis; P:peptidoglycan biosynthetic process; F:glucosamine-1-phosphate N-acetyltransferase activity; P:lipopolysaccharide biosynthetic process
core/1275/2/WP_041577913.1	mannose-1-phosphate guanylyltransferase mannose-6-phosphate isomerase	466	5	0	98.2	3	F:nucleotidyltransferase activity; P:polysaccharide biosynthetic process; F:isomerase activity		P:polysaccharide metabolic process; F:nucleotidyltransferase activity; P:polysaccharide biosynthetic process; P:biosynthetic process
core/1281/2/WP_015090428.1	Serine protease subtilase	467	5	0	96.6	3	P:proteolysis; C:integral component of membrane; F:serine-type endopeptidase activity	Acting on peptide bonds (peptidases)	P:proteolysis; F:serine-type endopeptidase activity
core/1284/2/WP_015092225.1	UDP-N-acetylmuramoylalanyl-D-glutamyl- 6-diaminopimelate--D-alanyl-D-alanine ligase	473	5	0	96.8	8	P:regulation of cell shape; P:cell division; F:ATP binding; C:cytoplasm; P:peptidoglycan biosynthetic process; P:cell wall organization; F:UDP-N-acetylmuramoyl-tripeptide-D-alanyl-D-alanine ligase activity; P:cell cycle	UDP-N-acetylmuramoyl-tripeptide--D-alanyl-D-alanine ligase	F:ATP binding; C:cytoplasm; P:biosynthetic process; P:cell wall organization; F:UDP-N-acetylmuramoyl-tripeptide-D-alanyl-D-alanine ligase activity; F:ligase activity
core/1287/2/WP_015089212.1	chromosomal replication initiator	471	5	0	99	5	F:DNA replication origin binding; F:ATP binding; P:DNA replication initiation; C:cytoplasm; P:regulation of DNA replication		P:DNA replication initiation; F:ATP binding; F:DNA replication origin binding; F:DNA binding; P:regulation of DNA replication; F:sequence-specific DNA binding
core/1288/2/WP_015089317.1	acetylornithine aminotransferase	458	5	0	98.4	2	F:pyridoxal phosphate binding; F:succinyldiaminopimelate transaminase activity	Succinyldiaminopimelate transaminase	F:pyridoxal phosphate binding; F:catalytic activity; F:transaminase activity
core/1294/2/WP_015089244.1	replicative DNA helicase	471	5	0	97.8	6	F:DNA binding; F:ATP binding; F:DNA helicase activity; P:DNA duplex unwinding; C:primosome complex; P:DNA replication, synthesis of RNA primer	Nucleoside-triphosphate phosphatase	F:ATP binding; F:DNA binding; F:DNA helicase activity; P:DNA replication
core/1298/2/WP_015090647.1	sigma-54-dependent Fis family transcriptional regulator	470	5	0	97.6	7	F:DNA binding; F:ATP binding; P:transcription, DNA-templated; P:phosphorelay signal transduction system; P:regulation of transcription, DNA-templated; F:transcription factor binding; C:intracellular		F:ATP binding; F:DNA binding; P:phosphorelay signal transduction system; P:regulation of transcription, DNA-templated; F:transcription factor binding
core/1302/2/WP_015090747.1	cytochrome c biogenesis	471	5	0	97.8	1	C:integral component of membrane		no GO terms
core/1309/2/WP_015091761.1	dihydrolipoyl dehydrogenase	469	5	0	97.6	6	C:cell; F:flavin adenine dinucleotide binding; P:glycolytic process; P:cell redox homeostasis; P:oxidation-reduction process; F:dihydrolipoyl dehydrogenase activity	Dihydrolipoyl dehydrogenase	F:oxidoreductase activity, acting on a sulfur group of donors, NAD(P) as acceptor; F:oxidoreductase activity; F:flavin adenine dinucleotide binding; F:electron carrier activity; P:oxidation-reduction process; P:cell redox homeostasis; F:dihydrolipoyl dehydrogenase activity
core/1314/2/WP_041578000.1	sigma-54-dependent Fis family transcriptional regulator	467	5	0	99.4	7	F:ATP binding; P:transcription, DNA-templated; P:phosphorelay signal transduction system; P:regulation of transcription, DNA-templated; F:sequence-specific DNA binding; F:transcription factor binding; C:intracellular		F:ATP binding; F:DNA binding; P:phosphorelay signal transduction system; P:regulation of transcription, DNA-templated; F:sequence-specific DNA binding; F:transcription factor binding
core/1317/2/WP_015090456.1	class II fumarate hydratase	470	5	0	99.2	4	P:tricarboxylic acid cycle; F:fumarate hydratase activity; P:fumarate metabolic process; C:tricarboxylic acid cycle enzyme complex	Fumarate hydratase	F:catalytic activity; F:lyase activity; P:tricarboxylic acid cycle; F:fumarate hydratase activity; P:fumarate metabolic process; C:tricarboxylic acid cycle enzyme complex
core/1327/2/WP_041577376.1	sigma-54-dependent Fis family transcriptional regulator	468	5	0	99	7	F:ATP binding; P:transcription, DNA-templated; P:phosphorelay signal transduction system; P:regulation of transcription, DNA-templated; F:sequence-specific DNA binding; F:transcription factor binding; C:intracellular		F:ATP binding; F:DNA binding; P:phosphorelay signal transduction system; P:regulation of transcription, DNA-templated; F:sequence-specific DNA binding; F:transcription factor binding
core/1328/2/WP_015089378.1	exodeoxyribonuclease VII large subunit	468	5	0	97.6	6	F:nucleic acid binding; P:DNA catabolic process; P:nucleic acid phosphodiester bond hydrolysis; C:cytoplasm; C:exodeoxyribonuclease VII complex; F:exodeoxyribonuclease VII activity	Acting on ester bonds; Acting on ester bonds; Exodeoxyribonuclease VII	F:nucleic acid binding; P:DNA catabolic process; C:exodeoxyribonuclease VII complex; F:exodeoxyribonuclease VII activity
core/1331/2/WP_041578169.1	F0F1 ATP synthase subunit beta	468	5	0	99	6	C:proton-transporting ATP synthase complex, catalytic core F(1); F:ATP binding; P:ATP hydrolysis coupled proton transport; C:plasma membrane; F:proton-transporting ATP synthase activity, rotational mechanism; P:plasma membrane ATP synthesis coupled proton transport	Adenosinetriphosphatase; Nucleoside-triphosphate phosphatase	C:proton-transporting ATP synthase complex, catalytic core F(1); F:ATP binding; P:proton transport; P:ATP metabolic process; P:ATP synthesis coupled proton transport; F:proton-transporting ATP synthase activity, rotational mechanism
core/1340/2/WP_015090694.1	transcription termination antitermination	462	5	0	98.6	7	F:nucleotide binding; F:transcription factor activity, sequence-specific DNA binding; F:translation elongation factor activity; C:cytoplasm; P:transcription antitermination; P:DNA-templated transcription, termination; P:translational elongation		F:nucleic acid binding; F:nucleotide binding; F:transcription factor activity, sequence-specific DNA binding; F:RNA binding; P:transcription antitermination; P:DNA-templated transcription, termination; P:regulation of DNA-templated transcription, termination
core/1342/2/WP_015091935.1	FAD-binding oxidoreductase	461	5	0	98.2	3	F:oxidoreductase activity, acting on CH-OH group of donors; F:flavin adenine dinucleotide binding; P:oxidation-reduction process		F:oxidoreductase activity, acting on CH-OH group of donors; F:catalytic activity; F:flavin adenine dinucleotide binding; F:oxidoreductase activity; P:oxidation-reduction process
core/1343/2/WP_015091037.1	phosphoglucosamine mutase	457	5	0	97.8	3	F:magnesium ion binding; P:carbohydrate metabolic process; F:phosphoglucosamine mutase activity	Phosphoglucosamine mutase	F:magnesium ion binding; P:carbohydrate metabolic process; F:intramolecular transferase activity, phosphotransferases; F:phosphoglucosamine mutase activity; P:organic substance metabolic process
core/1349/2/WP_015091046.1	tRNA (N(6)-L-threonylcarbamoyladenosine(37)-C(2))-methylthiotransferase	447	5	0	99	5	F:oxidoreductase activity; P:RNA modification; P:oxidation-reduction process; F:4 iron, 4 sulfur cluster binding; F:transferase activity		F:catalytic activity; F:4 iron, 4 sulfur cluster binding; F:iron-sulfur cluster binding; F:transferase activity; P:tRNA modification
core/1350/2/WP_015089363.1	adventurous gliding motility W	461	5	0	96.4	2	C:periplasmic space; P:protein import		F:protein binding; P:protein transport; C:periplasmic space; P:protein import
core/1352/2/WP_015091178.1	tRNA (N6-isopentenyl adenosine(37)-C2)-methylthiotransferase	453	5	0	97.8	5	C:cytoplasm; F:iron ion binding; F:4 iron, 4 sulfur cluster binding; F:transferase activity; P:tRNA modification		F:catalytic activity; C:cytoplasm; F:4 iron, 4 sulfur cluster binding; F:iron-sulfur cluster binding; F:transferase activity; P:tRNA modification
core/1362/2/WP_015092222.1	UDP-N-acetylmuramoyl-L-alanine--D-glutamate ligase	462	5	0	99	11	P:regulation of cell shape; P:cell division; F:ATP binding; C:cytoplasm; P:peptidoglycan biosynthetic process; F:UDP-N-acetylmuramoylalanine-D-glutamate ligase activity; P:siroheme biosynthetic process; P:oxidation-reduction process; P:cell wall organization; F:precorrin-2 dehydrogenase activity; P:cell cycle	UDP-N-acetylmuramoyl-L-alanine--D-glutamate ligase; Precorrin-2 dehydrogenase	P:regulation of cell shape; P:cell division; F:ATP binding; P:porphyrin-containing compound biosynthetic process; C:cytoplasm; F:UDP-N-acetylmuramoylalanine-D-glutamate ligase activity; P:siroheme biosynthetic process; P:oxidation-reduction process; P:biosynthetic process; F:precorrin-2 dehydrogenase activity; F:ligase activity
core/1365/2/WP_015092062.1	sigma-54-dependent Fis family transcriptional regulator	457	5	0	98.4	7	F:ATP binding; P:transcription, DNA-templated; P:phosphorelay signal transduction system; P:regulation of transcription, DNA-templated; F:sequence-specific DNA binding; F:transcription factor binding; C:intracellular		F:ATP binding; F:DNA binding; P:phosphorelay signal transduction system; P:regulation of transcription, DNA-templated; F:sequence-specific DNA binding; F:transcription factor binding
core/1369/2/WP_015092782.1	30S ribosomal S12 methylthiotransferase	457	5	0	98	6	P:peptidyl-L-beta-methylthioaspartic acid biosynthetic process from peptidyl-aspartic acid; C:cytoplasm; F:iron ion binding; P:RNA modification; F:4 iron, 4 sulfur cluster binding; F:transferase activity		P:peptidyl-L-beta-methylthioaspartic acid biosynthetic process from peptidyl-aspartic acid; F:catalytic activity; C:cytoplasm; F:4 iron, 4 sulfur cluster binding; F:iron-sulfur cluster binding; F:transferase activity; P:tRNA modification
core/1380/2/WP_015089355.1	peptidase S41	458	5	0	97.8	2	P:proteolysis; F:serine-type peptidase activity		F:protein binding; P:proteolysis; F:serine-type peptidase activity
core/1386/2/WP_041577944.1	MCE family	458	5	0	98.4	1	C:integral component of membrane		no GO terms
core/1394/2/WP_015092540.1	5 -nucleotidase	457	5	0	98				no GO terms
core/1396/2/WP_041577960.1	UDP-N-acetylmuramate--L-alanine ligase	453	5	0	99	8	P:regulation of cell shape; P:cell division; F:ATP binding; C:cytoplasm; P:peptidoglycan biosynthetic process; F:UDP-N-acetylmuramate-L-alanine ligase activity; P:cell wall organization; P:cell cycle	UDP-N-acetylmuramate--L-alanine ligase	F:ATP binding; P:peptidoglycan biosynthetic process; F:UDP-N-acetylmuramate-L-alanine ligase activity; P:biosynthetic process; F:ligase activity
core/1402/2/WP_015090299.1	glycine--tRNA ligase	444	5	0	98.8	5	F:glycine-tRNA ligase activity; F:ATP binding; P:glycyl-tRNA aminoacylation; C:cytoplasm; F:protein dimerization activity	Glycine--tRNA ligase	F:nucleotide binding; F:ATP binding; F:glycine-tRNA ligase activity; P:tRNA aminoacylation for protein translation; P:glycyl-tRNA aminoacylation; F:aminoacyl-tRNA ligase activity; C:cytoplasm
core/1414/2/WP_041576923.1	flagellar hook associated	454	5	0	98.4	3	C:bacterial-type flagellum hook; P:cell adhesion; C:extracellular region		C:bacterial-type flagellum; C:bacterial-type flagellum hook; P:cell adhesion
core/1417/2/WP_015089223.1	phosphomannomutase phosphoglucomutase	455	5	0	97.6	3	F:magnesium ion binding; P:carbohydrate metabolic process; F:phosphomannomutase activity	Phosphomannomutase	F:magnesium ion binding; P:carbohydrate metabolic process; F:intramolecular transferase activity, phosphotransferases; P:organic substance metabolic process
core/1447/2/WP_015091599.1	magnesium transporter	447	5	0	96.4	5	F:metal ion binding; C:integral component of membrane; F:magnesium ion transmembrane transporter activity; P:magnesium ion transmembrane transport; C:plasma membrane		P:cation transport; P:magnesium ion transport; C:membrane; F:cation transmembrane transporter activity; F:magnesium ion transmembrane transporter activity
core/1451/2/WP_015091722.1	dihydroorotase	451	5	0	96.8	3	F:zinc ion binding; F:dihydroorotase activity; P:'de novo' UMP biosynthetic process	Dihydroorotase	F:hydrolase activity, acting on carbon-nitrogen (but not peptide) bonds; F:hydrolase activity, acting on carbon-nitrogen (but not peptide) bonds, in cyclic amides; F:hydrolase activity
core/1460/2/WP_015091049.1	ribosome biogenesis GTPase Der	449	5	0	97.8	2	F:GTP binding; P:ribosome biogenesis		F:GTP binding
core/1468/2/WP_015090946.1	acetyl- acyltransferase	447	5	0	98.2	2	F:acetyl-CoA C-acyltransferase activity; P:metabolic process	Acetyl-CoA C-acyltransferase	F:transferase activity, transferring acyl groups other than amino-acyl groups; F:catalytic activity; P:metabolic process
core/1470/2/WP_015092448.1	oxygen-independent coproporphyrinogen III oxidase	449	5	0	96.2	7	C:cytoplasm; F:coproporphyrinogen oxidase activity; F:metal ion binding; F:coproporphyrinogen dehydrogenase activity; P:oxidation-reduction process; F:4 iron, 4 sulfur cluster binding; P:protoporphyrinogen IX biosynthetic process	Coproporphyrinogen dehydrogenase; Coproporphyrinogen oxidase	P:porphyrin-containing compound biosynthetic process; F:catalytic activity; C:cytoplasm; F:coproporphyrinogen oxidase activity; P:oxidation-reduction process; F:iron-sulfur cluster binding
core/1477/2/WP_015089318.1	succinyl-diaminopimelate desuccinylase	448	5	0	97.2	2	P:metabolic process; F:succinyl-diaminopimelate desuccinylase activity	Succinyl-diaminopimelate desuccinylase	P:metabolic process; F:hydrolase activity
core/1485/2/WP_015089910.1	#NAME?	447	5	0	98.8	1	F:ATP binding		F:ATP binding
core/1491/2/WP_015090526.1	Cys Met metabolism lyase	426	5	0	95.6	2	F:pyridoxal phosphate binding; F:lyase activity		F:pyridoxal phosphate binding; F:catalytic activity
core/1492/2/WP_015090509.1	ATP-dependent helicase	408	5	0	95.4	3	F:nucleic acid binding; F:ATP binding; F:helicase activity	Nucleoside-triphosphate phosphatase	F:nucleic acid binding; F:ATP binding
core/1494/2/WP_041577995.1	FADH(2)-oxidizing methylenetetrahydrofolate--tRNA-(uracil(54)-C(5))-methyltransferase	440	5	0	98.6	8	F:methylenetetrahydrofolate-tRNA-(uracil-5-)-methyltransferase (FADH2-oxidizing) activity; C:cytoplasm; F:oxidoreductase activity; F:flavin adenine dinucleotide binding; P:tRNA processing; P:oxidation-reduction process; F:5,10-methylenetetrahydrofolate-dependent tRNA (m5U54) methyltransferase activity; P:methylation	Methylenetetrahydrofolate--tRNA-(uracil(54)-C(5))-methyltransferase	F:methylenetetrahydrofolate-tRNA-(uracil-5-)-methyltransferase (FADH2-oxidizing) activity; C:cytoplasm; F:flavin adenine dinucleotide binding; P:tRNA processing
core/1499/2/WP_041577573.1	hypothetical protein	332	5	0	99.6	4	P:cell division; C:cytoplasm; P:chromosome segregation; P:cell cycle		no GO terms
core/1502/2/WP_015092403.1	family ATPase	442	5	0	98.4	7	F:ATPase activity; F:ATP binding; P:bacterial-type flagellum assembly; C:cytoplasm; P:biosynthetic process; P:protein secretion by the type III secretion system; C:type III protein secretion system complex	Adenosinetriphosphatase; Nucleoside-triphosphate phosphatase	F:ATPase activity; F:ATP binding; P:bacterial-type flagellum assembly; C:cytoplasm; P:protein secretion by the type III secretion system; P:biosynthetic process; C:type III protein secretion system complex
core/1517/2/WP_015091997.1	pre translocase subunit	442	5	0	98.6	6	P:protein targeting; P:intracellular protein transmembrane transport; C:integral component of membrane; P:protein transport by the Sec complex; C:intracellular; C:plasma membrane		P:protein transport; C:membrane
core/1519/2/WP_015091760.1	dihydrolipoyllysine-residue succinyltransferase	418	5	0	92	4	F:dihydrolipoyllysine-residue succinyltransferase activity; C:oxoglutarate dehydrogenase complex; P:tricarboxylic acid cycle; P:L-lysine catabolic process to acetyl-CoA via saccharopine	Dihydrolipoyllysine-residue succinyltransferase	F:dihydrolipoyllysine-residue succinyltransferase activity; F:transferase activity, transferring acyl groups; C:oxoglutarate dehydrogenase complex; P:metabolic process; P:tricarboxylic acid cycle
core/1522/2/WP_015089521.1	NAD(P) FAD-dependent oxidoreductase	423	5	0	98.6	3	F:NADH dehydrogenase activity; C:integral component of membrane; P:oxidation-reduction process	NADH dehydrogenase	F:oxidoreductase activity; P:oxidation-reduction process
core/1529/2/WP_015092107.1	NADH-quinone oxidoreductase subunit F	430	5	0	99	6	F:FMN binding; F:metal ion binding; F:NAD binding; F:NADH dehydrogenase (ubiquinone) activity; P:oxidation-reduction process; F:4 iron, 4 sulfur cluster binding	Acting on NADH or NADPH; NADH dehydrogenase; NADH:ubiquinone reductase (H(+)-translocating)	F:FMN binding; F:NAD binding; F:NADH dehydrogenase (ubiquinone) activity; P:oxidation-reduction process; F:4 iron, 4 sulfur cluster binding; F:oxidoreductase activity, acting on NAD(P)H
core/1536/2/WP_051026249.1	aminopeptidase P family	440	5	0	99.4	3	P:proteolysis; F:aminopeptidase activity; F:manganese ion binding	Acting on peptide bonds (peptidases)	F:aminopeptidase activity; F:manganese ion binding
core/1547/2/WP_015092536.1	RRM3 PIF1 helicase	439	5	0	97.4	7	F:DNA binding; F:ATP binding; P:DNA repair; F:DNA helicase activity; P:DNA duplex unwinding; P:DNA recombination; P:telomere maintenance	Nucleoside-triphosphate phosphatase	P:DNA repair; F:DNA helicase activity; P:telomere maintenance
core/1551/2/WP_015089590.1	HD domain-containing	438	5	0	97.4	1	F:hydrolase activity		no GO terms
core/1553/2/WP_015092795.1	thymidine phosphorylase	439	5	0	98	4	F:phosphorylase activity; P:pyrimidine nucleobase metabolic process; F:pyrimidine-nucleoside phosphorylase activity; P:pyrimidine nucleoside metabolic process	Glycogen phosphorylase; Pyrimidine-nucleoside phosphorylase	F:phosphorylase activity; F:transferase activity, transferring glycosyl groups; P:pyrimidine nucleobase metabolic process; P:metabolic process; F:pyrimidine-nucleoside phosphorylase activity; F:transferase activity, transferring pentosyl groups; P:pyrimidine nucleoside metabolic process
core/1554/2/WP_015092724.1	trigger factor	437	5	0	97.2	7	P:cell division; F:peptidyl-prolyl cis-trans isomerase activity; C:cytoplasm; P:protein transport; P:protein peptidyl-prolyl isomerization; P:protein folding; P:cell cycle	Peptidylprolyl isomerase	P:protein transport; P:protein folding
core/1555/2/WP_015090763.1	hydroxymethylglutaryl- degradative	438	5	0	97	5	F:coenzyme binding; F:hydroxymethylglutaryl-CoA reductase activity; P:coenzyme A metabolic process; P:oxidation-reduction process; F:hydroxymethylglutaryl-CoA reductase (NADPH) activity	Hydroxymethylglutaryl-CoA reductase; Hydroxymethylglutaryl-CoA reductase (NADPH)	F:coenzyme binding; F:oxidoreductase activity, acting on the CH-OH group of donors, NAD or NADP as acceptor; P:coenzyme A metabolic process; P:oxidation-reduction process; F:hydroxymethylglutaryl-CoA reductase (NADPH) activity
core/1559/2/WP_015089257.1	UDP-N-acetylmuramoyl-L-alanine--D-glutamate ligase	438	5	0	98.2	8	P:regulation of cell shape; P:cell division; F:ATP binding; C:cytoplasm; P:peptidoglycan biosynthetic process; F:UDP-N-acetylmuramoylalanine-D-glutamate ligase activity; P:cell wall organization; P:cell cycle	UDP-N-acetylmuramoyl-L-alanine--D-glutamate ligase	P:regulation of cell shape; P:cell division; F:ATP binding; C:cytoplasm; F:UDP-N-acetylmuramoylalanine-D-glutamate ligase activity; P:biosynthetic process; F:ligase activity
core/1561/2/WP_015090009.1	replication-associated recombination A	437	5	0	99.2	3	F:DNA binding; F:ATP binding; P:DNA replication		F:ATP binding; F:DNA binding; P:DNA replication
core/1578/2/WP_015089863.1	glycosyltransferase	419	5	0	96.4	1	F:transferase activity, transferring glycosyl groups		no GO terms
core/1597/2/WP_015092444.1	glutamate-1-semialdehyde 2,1-aminomutase	426	5	0	97.2	5	F:pyridoxal phosphate binding; C:cytoplasm; F:transaminase activity; F:glutamate-1-semialdehyde 2,1-aminomutase activity; P:protoporphyrinogen IX biosynthetic process	Glutamate-1-semialdehyde 2,1-aminomutase	F:pyridoxal phosphate binding; F:catalytic activity; F:transaminase activity; F:glutamate-1-semialdehyde 2,1-aminomutase activity; P:tetrapyrrole biosynthetic process
core/1603/2/WP_015090610.1	adenylosuccinate synthetase	432	5	0	97.8	5	F:magnesium ion binding; F:GTP binding; P:'de novo' AMP biosynthetic process; F:adenylosuccinate synthase activity; C:cytoplasm	Adenylosuccinate synthase	F:GTP binding; F:adenylosuccinate synthase activity; P:purine nucleotide biosynthetic process
core/1609/2/WP_011162698.1	serine--tRNA ligase	431	5	0	97.6	6	P:selenocysteinyl-tRNA(Sec) biosynthetic process; F:ATP binding; C:cytoplasm; P:selenocysteine biosynthetic process; F:serine-tRNA ligase activity; P:seryl-tRNA aminoacylation	Serine--tRNA ligase	F:nucleotide binding; F:ATP binding; P:tRNA aminoacylation for protein translation; F:aminoacyl-tRNA ligase activity; C:cytoplasm; F:serine-tRNA ligase activity; P:seryl-tRNA aminoacylation
core/1611/2/WP_015091462.1	hypothetical protein	430	5	0	97.4				no IPS match
core/1615/2/WP_015089866.1	glutamate dehydrogenase	424	5	0	98.4	3	F:oxidoreductase activity, acting on the CH-NH2 group of donors, NAD or NADP as acceptor; P:cellular amino acid metabolic process; P:oxidation-reduction process		F:oxidoreductase activity; F:oxidoreductase activity, acting on the CH-NH2 group of donors, NAD or NADP as acceptor; P:cellular amino acid metabolic process; P:oxidation-reduction process
core/1621/2/WP_015092296.1	Hsp70 family	429	5	0	96.6				no GO terms
core/1634/2/WP_015090344.1	isovaleryl- dehydrogenase	402	5	0	98.4	3	F:isovaleryl-CoA dehydrogenase activity; F:flavin adenine dinucleotide binding; P:oxidation-reduction process	Acting on the CH-CH group of donors; Acting on the CH-CH group of donors	F:acyl-CoA dehydrogenase activity; F:oxidoreductase activity, acting on the CH-CH group of donors; F:flavin adenine dinucleotide binding; P:metabolic process; P:oxidation-reduction process
core/1635/2/WP_015092398.1	flagellar hook	427	5	0	98.4	2	P:bacterial-type flagellum-dependent cell motility; C:bacterial-type flagellum basal body		P:bacterial-type flagellum-dependent cell motility
core/1641/2/WP_015091162.1	acetyl- acetyltransferase	427	5	0	95.8	2	F:acetyl-CoA C-acetyltransferase activity; P:metabolic process	Acetyl-CoA C-acyltransferase; Acetyl-CoA C-acetyltransferase	F:transferase activity, transferring acyl groups other than amino-acyl groups; F:catalytic activity; P:metabolic process
core/1663/2/WP_011164034.1	insulinase family	422	5	0	96.8	3	F:metal ion binding; P:proteolysis; F:metalloendopeptidase activity	Acting on peptide bonds (peptidases)	F:metal ion binding; F:catalytic activity; P:proteolysis; F:metalloendopeptidase activity
core/1671/2/WP_015092720.1	glutamate--cysteine ligase	418	5	0	96.4	1	F:glutamate-cysteine ligase activity	Glutamate--cysteine ligase	no GO terms
core/1682/2/WP_015091110.1	beta-ketoacyl-[acyl-carrier- ] synthase II	423	5	0	97.8	2	F:beta-ketoacyl-acyl-carrier-protein synthase II activity; P:fatty acid biosynthetic process	Beta-ketoacyl-[acyl-carrier-protein] synthase II	F:transferase activity, transferring acyl groups other than amino-acyl groups; F:catalytic activity; P:metabolic process; P:fatty acid biosynthetic process
core/1684/2/WP_015091752.1	imidazolonepropionase	414	5	0	99	6	F:zinc ion binding; C:cytoplasm; F:iron ion binding; F:imidazolonepropionase activity; P:histidine catabolic process to glutamate and formate; P:histidine catabolic process to glutamate and formamide	Imidazolonepropionase	F:hydrolase activity, acting on carbon-nitrogen (but not peptide) bonds; F:hydrolase activity, acting on carbon-nitrogen (but not peptide) bonds, in cyclic amides; C:cytoplasm; P:histidine catabolic process to glutamate and formamide; F:hydrolase activity
core/1685/2/WP_015089937.1	phosphopyruvate hydratase	422	5	0	99.4	6	F:magnesium ion binding; F:phosphopyruvate hydratase activity; P:glycolytic process; C:extracellular region; C:phosphopyruvate hydratase complex; C:cell surface	Phosphopyruvate hydratase	F:phosphopyruvate hydratase activity; F:magnesium ion binding; F:metal ion binding; P:glycolytic process; C:phosphopyruvate hydratase complex
core/1707/2/WP_015091108.1	serine hydroxymethyltransferase	415	5	0	98	7	F:pyridoxal phosphate binding; C:cytoplasm; P:glycine biosynthetic process from serine; F:glycine hydroxymethyltransferase activity; P:tetrahydrofolate interconversion; F:methyltransferase activity; P:methylation	Glycine hydroxymethyltransferase	F:pyridoxal phosphate binding; F:catalytic activity; P:tetrahydrofolate interconversion; F:glycine hydroxymethyltransferase activity; P:glycine biosynthetic process
core/1719/2/WP_015090207.1	histidine--tRNA ligase	416	5	0	98.8	4	F:histidine-tRNA ligase activity; F:ATP binding; P:histidyl-tRNA aminoacylation; C:cytoplasm	Histidine--tRNA ligase	F:histidine-tRNA ligase activity; F:ATP binding; P:histidyl-tRNA aminoacylation; C:cytoplasm
core/1724/2/WP_015089881.1	23S rRNA (adenine(2503)-C(2))-methyltransferase	399	5	0	95	9	F:rRNA (adenine-C2-)-methyltransferase activity; C:cytoplasm; F:metal ion binding; P:rRNA base methylation; F:tRNA (adenine-C2-)-methyltransferase activity; F:4 iron, 4 sulfur cluster binding; F:tRNA binding; F:rRNA binding; P:tRNA methylation	23S rRNA (adenine(2503)-C(2))-methyltransferase	F:RNA methyltransferase activity; F:catalytic activity; P:rRNA base methylation; C:cytoplasm; P:rRNA processing; F:iron-sulfur cluster binding; P:tRNA methylation
core/1730/2/WP_041576733.1	UDP-N-acetylglucosamine 1-carboxyvinyltransferase	417	5	0	98.8	8	P:regulation of cell shape; P:cell division; F:UDP-N-acetylglucosamine 1-carboxyvinyltransferase activity; C:cytoplasm; P:peptidoglycan biosynthetic process; P:UDP-N-acetylgalactosamine biosynthetic process; P:cell wall organization; P:cell cycle	UDP-N-acetylglucosamine 1-carboxyvinyltransferase	F:UDP-N-acetylglucosamine 1-carboxyvinyltransferase activity; F:catalytic activity; P:UDP-N-acetylgalactosamine biosynthetic process; F:transferase activity, transferring alkyl or aryl (other than methyl) groups
core/1742/2/WP_015089643.1	multidrug resistance	405	5	0	96.4	3	P:transmembrane transport; C:integral component of membrane; F:transporter activity		P:transmembrane transport; C:integral component of membrane; F:transporter activity
core/1748/2/WP_015089510.1	ATP-dependent helicase	409	5	0	95.2	3	F:nucleic acid binding; F:ATP binding; F:helicase activity	Nucleoside-triphosphate phosphatase	F:nucleic acid binding; F:ATP binding
core/1768/2/WP_041576998.1	nitrogen assimilation regulatory	409	5	0	99	5	F:ATP binding; P:transcription, DNA-templated; P:regulation of transcription, DNA-templated; F:sequence-specific DNA binding; F:transcription factor binding		F:ATP binding; F:DNA binding; F:protein binding; P:regulation of transcription, DNA-templated; F:sequence-specific DNA binding; F:transcription factor binding
core/1776/2/WP_015092317.1	hybrid sensor histidine kinase response regulator	368	5	0	97.8	4	F:phosphorelay sensor kinase activity; P:phosphorelay signal transduction system; P:signal transduction by protein phosphorylation; C:intracellular	Histidine kinase	F:phosphorelay sensor kinase activity; P:signal transduction; P:phosphorelay signal transduction system
core/1785/2/WP_015089713.1	DNA recombination	412	5	0	97.6	1	C:integral component of membrane		no GO terms
core/1794/2/WP_015090654.1	type II secretion system F family	405	5	0	97.4	1	C:integral component of membrane		no GO terms
core/1797/2/WP_015090332.1	tyrosine--tRNA ligase	405	5	0	97.2	5	F:tyrosine-tRNA ligase activity; F:ATP binding; P:tyrosyl-tRNA aminoacylation; F:RNA binding; C:cytoplasm	Tyrosine--tRNA ligase	F:nucleotide binding; F:ATP binding; F:tyrosine-tRNA ligase activity; P:tRNA aminoacylation for protein translation; P:tyrosyl-tRNA aminoacylation; F:aminoacyl-tRNA ligase activity; F:RNA binding; C:cytoplasm
core/1802/2/WP_080602356.1	peptide chain release factor 2	410	5	0	97.8				P:translational termination; C:cytoplasm; F:translation release factor activity; F:translation release factor activity, codon specific
core/1810/2/WP_015089372.1	cysteine desulfurase	409	5	0	97	4	F:cysteine desulfurase activity; F:pyridoxal phosphate binding; F:lyase activity; P:cysteine metabolic process	Cysteine desulfurase	F:cysteine desulfurase activity; F:pyridoxal phosphate binding; F:catalytic activity; P:cysteine metabolic process
core/1815/2/WP_015092690.1	isocitrate dehydrogenase	409	5	0	98.6	5	F:magnesium ion binding; F:NAD binding; F:isocitrate dehydrogenase (NADP+) activity; P:isocitrate metabolic process; P:tricarboxylic acid cycle	Isocitrate dehydrogenase (NADP(+))	F:magnesium ion binding; F:oxidoreductase activity, acting on the CH-OH group of donors, NAD or NADP as acceptor; F:NAD binding; F:isocitrate dehydrogenase (NADP+) activity; P:isocitrate metabolic process; P:oxidation-reduction process
core/1832/2/WP_015090161.1	phosphoglycerate kinase	402	5	0	97.2	4	F:ATP binding; C:cytoplasm; F:phosphoglycerate kinase activity; P:glycolytic process	Phosphoglycerate kinase	F:phosphoglycerate kinase activity; P:glycolytic process
core/1841/2/WP_015091274.1	ABC transporter permease	404	5	0	96.8	3	C:integral component of membrane; P:transport; C:plasma membrane		P:transmembrane transport; C:membrane
core/1866/2/WP_015092673.1	TIGR02147 family	380	5	0	98.4	1	F:isomerase activity		no GO terms
core/1875/2/WP_015092351.1	lysine 2,3-aminomutase	396	5	0	98.2	3	F:metal ion binding; F:lysine 2,3-aminomutase activity; F:4 iron, 4 sulfur cluster binding	Lysine 2,3-aminomutase	F:catalytic activity; F:iron-sulfur cluster binding
core/1877/2/WP_015090166.1	threonine ammonia-lyase	403	5	0	98.8	4	F:pyridoxal phosphate binding; F:amino acid binding; P:threonine catabolic process; F:L-threonine ammonia-lyase activity	Threonine ammonia-lyase	F:pyridoxal phosphate binding; P:cellular amino acid metabolic process; P:threonine catabolic process; F:L-threonine ammonia-lyase activity
core/1895/2/WP_015092143.1	alanine racemase	402	5	0	96.4	3	F:pyridoxal phosphate binding; F:alanine racemase activity; P:D-alanine biosynthetic process	Alanine racemase; Amino-acid racemase	F:catalytic activity; F:alanine racemase activity; P:alanine metabolic process
core/1896/2/WP_015091044.1	cysteine desulfurase	401	5	0	98.4	1	F:lyase activity		F:catalytic activity
core/1901/2/WP_015091937.1	phosphoglycerate dehydrogenase	401	5	0	98	5	F:NAD binding; F:phosphoglycerate dehydrogenase activity; P:L-serine biosynthetic process; P:oxidation-reduction process; F:amino acid binding	Phosphoglycerate dehydrogenase	F:oxidoreductase activity, acting on the CH-OH group of donors, NAD or NADP as acceptor; F:NAD binding; P:metabolic process; F:phosphoglycerate dehydrogenase activity; P:L-serine biosynthetic process; P:oxidation-reduction process
core/1904/2/WP_015092806.1	coproporphyrinogen III oxidase family	390	5	0	97	5	P:porphyrin-containing compound biosynthetic process; C:cytoplasm; F:coproporphyrinogen oxidase activity; P:oxidation-reduction process; F:iron-sulfur cluster binding	Coproporphyrinogen oxidase	P:porphyrin-containing compound biosynthetic process; F:catalytic activity; C:cytoplasm; F:coproporphyrinogen oxidase activity; P:oxidation-reduction process; F:iron-sulfur cluster binding
core/1914/2/WP_015090199.1	RNA methyltransferase	395	5	0	97.4	4	F:RNA binding; P:regulation of transcription, DNA-templated; F:methyltransferase activity; P:methylation		F:methyltransferase activity
core/1916/2/WP_015090753.1	molybdopterin oxidoreductase	400	5	0	95.4	1	C:integral component of membrane		no GO terms
core/1918/2/WP_015089781.1	pyridoxal phosphate-dependent aminotransferase	400	5	0	98.6	4	F:pyridoxal phosphate binding; F:L-phenylalanine:2-oxoglutarate aminotransferase activity; P:biosynthetic process; F:L-aspartate:2-oxoglutarate aminotransferase activity	Histidinol-phosphate transaminase; Aromatic-amino-acid transaminase; Tyrosine transaminase; Aspartate transaminase	F:pyridoxal phosphate binding; F:catalytic activity; P:biosynthetic process
core/1923/2/WP_015090341.1	30S ribosomal S1	398	5	0	95	4	F:RNA binding; F:structural constituent of ribosome; C:ribosome; P:translation		F:nucleic acid binding
core/1928/2/WP_015089857.1	EF-P lysine aminoacylase	387	5	0	96	4	F:ATP binding; C:cytoplasm; F:lysine-tRNA ligase activity; P:lysyl-tRNA aminoacylation	Lysine--tRNA ligase	F:nucleotide binding; F:ATP binding; P:tRNA aminoacylation for protein translation; F:aminoacyl-tRNA ligase activity; C:cytoplasm; F:lysine-tRNA ligase activity; P:lysyl-tRNA aminoacylation
core/1949/2/WP_015090976.1	dTDP-4-amino-4,6-dideoxy-D-glucose transaminase	378	5	0	97.8	1	F:transaminase activity		F:catalytic activity
core/1974/2/WP_041576904.1	murein transglycosylase	394	5	0	100	2	P:metabolic process; F:hydrolase activity, acting on glycosyl bonds		no GO terms
core/1979/2/WP_015089587.1	acetyl- C-acetyltransferase	393	5	0	98.8	2	F:acetyl-CoA C-acetyltransferase activity; P:metabolic process	Acetyl-CoA C-acyltransferase; Acetyl-CoA C-acetyltransferase	F:transferase activity, transferring acyl groups other than amino-acyl groups; F:catalytic activity; P:metabolic process
core/1988/2/WP_015090091.1	thiamine pyrophosphate-dependent dehydrogenase E1 component subunit alpha	381	5	0	99.4	2	F:3-methyl-2-oxobutanoate dehydrogenase (2-methylpropanoyl-transferring) activity; P:oxidation-reduction process	3-methyl-2-oxobutanoate dehydrogenase (2-methylpropanoyl-transferring)	F:3-methyl-2-oxobutanoate dehydrogenase (2-methylpropanoyl-transferring) activity; F:oxidoreductase activity, acting on the aldehyde or oxo group of donors, disulfide as acceptor; P:branched-chain amino acid catabolic process; P:metabolic process; F:alpha-ketoacid dehydrogenase activity
core/1989/2/WP_015090070.1	RNA methyltransferase	374	5	0	98.2	3	F:RNA binding; F:methyltransferase activity; P:methylation		F:nucleic acid binding; F:RNA binding; F:methyltransferase activity; P:methylation
core/2003/2/WP_041577622.1	acetyl- acetyltransferase	391	5	0	98.4	2	F:acetyl-CoA C-acetyltransferase activity; P:metabolic process	Acetyl-CoA C-acyltransferase; Acetyl-CoA C-acetyltransferase	F:transferase activity, transferring acyl groups other than amino-acyl groups; F:catalytic activity; P:metabolic process
core/2005/2/WP_015091314.1	tRNA guanosine(34) transglycosylase Tgt	391	5	0	99.2	4	P:queuosine biosynthetic process; F:metal ion binding; P:tRNA modification; F:queuine tRNA-ribosyltransferase activity	tRNA-guanine(34) transglycosylase	F:transferase activity, transferring pentosyl groups; P:tRNA-guanine transglycosylation; P:tRNA modification; F:queuine tRNA-ribosyltransferase activity
core/2025/2/WP_015092076.1	aminotransferase class V-fold PLP-dependent enzyme	382	5	0	95.2	1	F:catalytic activity		F:catalytic activity
core/2032/2/WP_015091076.1	acyl- dehydrogenase	388	5	0	97.4	3	F:acyl-CoA dehydrogenase activity; F:flavin adenine dinucleotide binding; P:oxidation-reduction process	Acting on the CH-CH group of donors	F:acyl-CoA dehydrogenase activity; F:oxidoreductase activity, acting on the CH-CH group of donors; F:flavin adenine dinucleotide binding; P:metabolic process; P:oxidation-reduction process
core/2034/2/WP_015091568.1	2-methylcitrate synthase	388	5	0	98.6	3	C:cytoplasm; P:tricarboxylic acid cycle; F:transferase activity, transferring acyl groups, acyl groups converted into alkyl on transfer		C:cytoplasm; P:tricarboxylic acid cycle; F:transferase activity, transferring acyl groups, acyl groups converted into alkyl on transfer
core/2037/2/WP_015089990.1	methionine adenosyltransferase	387	5	0	98.8	6	F:magnesium ion binding; F:ATP binding; C:cytoplasm; P:S-adenosylmethionine biosynthetic process; F:methionine adenosyltransferase activity; P:one-carbon metabolic process	Methionine adenosyltransferase	F:ATP binding; P:S-adenosylmethionine biosynthetic process; F:methionine adenosyltransferase activity
core/2040/2/WP_015090612.1	alanine--glyoxylate aminotransferase family	387	5	0	97	1	F:transaminase activity		F:catalytic activity
core/2047/2/WP_015091914.1	DNA topoisomerase VI subunit A	387	5	0	98.6	6	F:DNA binding; F:ATP binding; P:DNA catabolic process, endonucleolytic; C:chromosome; F:DNA topoisomerase type II (ATP-hydrolyzing) activity; P:DNA topological change	Adenosinetriphosphatase; Other isomerases; DNA topoisomerase (ATP-hydrolyzing); Nucleoside-triphosphate phosphatase	F:DNA binding; F:ATP binding; F:catalytic activity; P:DNA catabolic process, endonucleolytic; P:DNA topological change; C:chromosome; F:DNA topoisomerase type II (ATP-hydrolyzing) activity; P:DNA metabolic process
core/2072/2/WP_015092824.1	NADH-quinone oxidoreductase subunit H	385	5	0	97.6	5	F:quinone binding; C:integral component of membrane; P:oxidation-reduction process; C:plasma membrane; F:oxidoreductase activity, acting on NAD(P)H, quinone or similar compound as acceptor		C:membrane; P:oxidation-reduction process
core/2086/2/WP_015090640.1	lipid-A-disaccharide synthase	382	5	0	96.6	2	F:lipid-A-disaccharide synthase activity; P:lipid A biosynthetic process	Lipid-A-disaccharide synthase	F:lipid-A-disaccharide synthase activity; P:lipid A biosynthetic process
core/2088/2/WP_015092220.1	lipid II flippase	380	5	0	98.2	6	P:regulation of cell shape; P:cell division; P:peptidoglycan biosynthetic process; C:integral component of membrane; C:plasma membrane; P:cell cycle		P:cell division; P:peptidoglycan biosynthetic process; C:integral component of membrane; P:cell cycle
core/2106/2/WP_041577064.1	histidinol-phosphate transaminase	372	5	0	97.2	4	F:pyridoxal phosphate binding; F:L-phenylalanine:2-oxoglutarate aminotransferase activity; P:histidine biosynthetic process; F:histidinol-phosphate transaminase activity	Histidinol-phosphate transaminase; Aromatic-amino-acid transaminase; Tyrosine transaminase; Aspartate transaminase	F:pyridoxal phosphate binding; F:catalytic activity; P:biosynthetic process; P:histidine biosynthetic process; F:histidinol-phosphate transaminase activity
core/2111/2/WP_041576972.1	hypothetical protein	379	5	0	97.8	1	F:hydrolase activity		F:hydrolase activity
core/2113/2/WP_015091518.1	rod shape-determining	338	5	0	99	1	P:regulation of cell shape		P:regulation of cell shape
core/2131/2/WP_015089727.1	citrate synthase	379	5	0	96.8	2	C:cytoplasm; F:transferase activity, transferring acyl groups, acyl groups converted into alkyl on transfer		C:cytoplasm; F:transferase activity, transferring acyl groups, acyl groups converted into alkyl on transfer
core/2156/2/WP_015089935.1	pilus assembly	368	5	0	98.8	2	F:ATP binding; P:transport		F:ATP binding; P:transport
core/2164/2/WP_015092325.1	RNA polymerase factor sigma-32	373	5	0	95.6	5	F:DNA binding; F:sigma factor activity; F:transcription factor activity, sequence-specific DNA binding; P:regulation of transcription, DNA-templated; P:DNA-templated transcription, initiation		F:sigma factor activity; F:DNA binding; F:transcription factor activity, sequence-specific DNA binding; P:regulation of transcription, DNA-templated; P:DNA-templated transcription, initiation
core/2165/2/WP_015092065.1	3,4-dihydroxy-2-butanone-4-phosphate synthase	376	5	0	96.8	4	F:metal ion binding; F:GTP cyclohydrolase II activity; P:riboflavin biosynthetic process; F:3,4-dihydroxy-2-butanone-4-phosphate synthase activity	GTP cyclohydrolase II; 3,4-dihydroxy-2-butanone-4-phosphate synthase	P:riboflavin biosynthetic process; F:3,4-dihydroxy-2-butanone-4-phosphate synthase activity
core/2177/2/WP_015091521.1	rod shape-determining	374	5	0	98.4	4	P:regulation of cell shape; P:cell division; C:integral component of membrane; P:cell cycle		P:regulation of cell shape; P:cell division; C:integral component of membrane; P:cell cycle
core/2183/2/WP_015090575.1	GGDEF domain-containing	370	5	0	97.4				no GO terms
core/2188/2/WP_015092388.1	ethanolamine utilization	373	5	0	97.4	1	P:amino acid transport		P:amino acid transport
core/2193/2/WP_015090439.1	molecular chaperone	369	5	0	94.2	8	F:ATP binding; F:heat shock protein binding; F:zinc ion binding; P:response to heat; C:cytoplasm; P:DNA replication; F:unfolded protein binding; P:protein folding		F:heat shock protein binding; F:ATP binding; P:response to heat; F:unfolded protein binding; P:protein folding
core/2214/2/WP_015089334.1	beta-N-acetylhexosaminidase	370	5	0	98.6	2	P:carbohydrate metabolic process; F:beta-N-acetylhexosaminidase activity	Beta-N-acetylhexosaminidase	P:carbohydrate metabolic process; F:hydrolase activity, hydrolyzing O-glycosyl compounds
core/2218/2/WP_015089321.1	endolytic transglycosylase	360	5	0	97.2	2	F:nucleic acid binding; F:lyase activity		no GO terms
core/2249/2/WP_015091530.1	LPS export ABC transporter permease	367	5	0	96.4	2	P:transmembrane transport; C:ATP-binding cassette (ABC) transporter complex		P:transmembrane transport; C:integral component of membrane; C:ATP-binding cassette (ABC) transporter complex
core/2261/2/WP_015089410.1	Stress response	365	5	0	99.2	1	F:transferase activity, transferring glycosyl groups		no GO terms
core/2264/2/WP_015091739.1	redox-regulated ATPase	366	5	0	98	5	F:GTP binding; F:ATPase activity; F:ATP binding; F:ribosome binding; F:ribosomal large subunit binding	Adenosinetriphosphatase; Nucleoside-triphosphate phosphatase	F:GTP binding
core/2273/2/WP_015090954.1	TIGR04552 family	365	5	0	97.4				no GO terms
core/2279/2/WP_080602320.1	D-alanine--D-alanine ligase	365	5	0	99.4	8	F:magnesium ion binding; P:regulation of cell shape; F:ATP binding; F:D-alanine-D-alanine ligase activity; C:cytoplasm; P:peptidoglycan biosynthetic process; F:manganese ion binding; P:cell wall organization	D-alanine--D-alanine ligase	F:ATP binding; F:D-alanine-D-alanine ligase activity; F:catalytic activity; C:cytoplasm; F:metal ion binding
core/2281/2/WP_041577977.1	flagellar biosynthesis	353	5	0	99.8	3	P:bacterial-type flagellum assembly; C:integral component of membrane; P:protein secretion		P:bacterial-type flagellum assembly; C:membrane; P:protein transport; C:integral component of membrane; P:protein secretion
core/2297/2/WP_015089840.1	glycine cleavage system T	360	5	0	97	4	F:transaminase activity; P:glycine decarboxylation via glycine cleavage system; F:aminomethyltransferase activity; P:methylation	Aminomethyltransferase	F:aminomethyltransferase activity; P:glycine catabolic process
core/2301/2/WP_015089750.1	GNAT family N-acetyltransferase	363	5	0	97.8	1	F:N-acetyltransferase activity		F:N-acetyltransferase activity
core/2315/2/WP_080602335.1	peptide-methionine (S)-S-oxide reductase	200	5	5.91327e-134	95.4	5	P:protein repair; P:response to oxidative stress; P:cellular protein modification process; F:peptide-methionine (S)-S-oxide reductase activity; P:oxidation-reduction process	Peptide-methionine (S)-S-oxide reductase	F:peptide-methionine (S)-S-oxide reductase activity; P:oxidation-reduction process
core/2325/2/WP_041577869.1	LPS export ABC transporter permease	359	5	0	98.2	2	P:transmembrane transport; C:ATP-binding cassette (ABC) transporter complex		P:transmembrane transport; C:integral component of membrane; C:ATP-binding cassette (ABC) transporter complex
core/2332/2/WP_015090202.1	prolipo diacylglyceryl transferase	352	5	0	97.2	5	C:integral component of membrane; F:phosphatidylglycerol-prolipoprotein diacylglyceryl transferase activity; P:lipoprotein biosynthetic process; C:plasma membrane; P:protein lipoylation		F:transferase activity, transferring glycosyl groups; C:membrane; P:lipoprotein biosynthetic process
core/2350/2/WP_015089271.1	peptide chain release factor 1	357	5	0	98.6	3	P:translational termination; C:cytoplasm; F:translation release factor activity, codon specific		P:translational termination; F:translation release factor activity; C:cytoplasm; F:translation release factor activity, codon specific
core/2352/2/WP_041577048.1	hypothetical protein	358	5	0	98.8				no GO terms
core/2353/2/WP_015092750.1	cystathionine beta-synthase	348	5	0	94.8	1	P:cysteine biosynthetic process from serine		P:cysteine biosynthetic process from serine
core/2357/2/WP_015092223.1	phospho-N-acetylmuramoyl-pentapeptide-transferase	358	5	0	98.8	9	P:regulation of cell shape; P:cell division; F:UDP-N-acetylmuramoyl-L-alanyl-D-glutamyl-meso-2,6-diaminopimelyl-D-alanyl-D-alanine:undecaprenyl-phosphate transferase activity; P:peptidoglycan biosynthetic process; C:integral component of membrane; P:cell wall organization; C:plasma membrane; P:cell cycle; F:phospho-N-acetylmuramoyl-pentapeptide-transferase activity	Phospho-N-acetylmuramoyl-pentapeptide-transferase	C:membrane; C:integral component of membrane; F:phospho-N-acetylmuramoyl-pentapeptide-transferase activity
core/2358/2/WP_015089623.1	hypothetical protein	356	5	0	96.8	1	F:hydrolase activity, acting on ester bonds		F:hydrolase activity, acting on ester bonds
core/2361/2/WP_015092808.1	molecular chaperone	336	5	1.4238e-168	92	6	F:ATP binding; P:response to heat; C:cytoplasm; P:DNA replication; F:unfolded protein binding; P:protein folding		F:ATP binding; P:response to heat; F:unfolded protein binding; P:protein folding
core/2386/2/WP_015091218.1	rhodanese domain-containing	350	5	0	94.4				no GO terms
core/2387/2/WP_041577094.1	branched-chain amino acid aminotransferase	355	5	0	98.8	4	F:L-leucine transaminase activity; F:L-valine transaminase activity; P:branched-chain amino acid metabolic process; F:L-isoleucine transaminase activity	Branched-chain-amino-acid transaminase	F:catalytic activity; F:branched-chain-amino-acid transaminase activity; P:metabolic process; P:branched-chain amino acid metabolic process
core/2391/2/WP_015089541.1	arginase	351	5	0	98.8	2	F:metal ion binding; F:agmatinase activity	Agmatinase	F:metal ion binding
core/2393/2/WP_080602396.1	DUF475 domain-containing	355	5	0	98.6	1	C:integral component of membrane		no GO terms
core/2399/2/WP_015090446.1	nitrogen fixation	352	5	0	96.8	4	F:tRNA dihydrouridine synthase activity; P:tRNA dihydrouridine synthesis; F:flavin adenine dinucleotide binding; P:oxidation-reduction process		F:tRNA dihydrouridine synthase activity; F:flavin adenine dinucleotide binding; P:tRNA processing; F:catalytic activity; F:oxidoreductase activity; P:oxidation-reduction process
core/2403/2/WP_015091830.1	VWA domain-containing	354	5	0	97.4	1	C:integral component of membrane		no GO terms
core/2411/2/WP_041577934.1	sigma-54-dependent Fis family transcriptional regulator	352	5	0	98.8	7	F:ATP binding; P:transcription, DNA-templated; P:phosphorelay signal transduction system; P:regulation of transcription, DNA-templated; F:sequence-specific DNA binding; F:transcription factor binding; C:intracellular		F:ATP binding; F:DNA binding; P:regulation of transcription, DNA-templated; F:sequence-specific DNA binding; F:transcription factor binding
core/2423/2/WP_015091055.1	D-alanyl-D-alanine carboxypeptidase	353	5	0	98.2	2	F:carboxypeptidase activity; P:proteolysis		no GO terms
core/2444/2/WP_015091045.1	tRNA 2-thiouridine(34) synthase	351	5	0	98.4	7	F:ATP binding; C:cytoplasm; F:methyltransferase activity; F:sulfurtransferase activity; F:tRNA binding; P:tRNA modification; P:methylation		P:tRNA processing; F:sulfurtransferase activity; F:transferase activity
core/2450/2/WP_015090092.1	3-methyl-2-oxobutanoate dehydrogenase	351	5	0	97.8	2	F:3-methyl-2-oxobutanoate dehydrogenase (2-methylpropanoyl-transferring) activity; P:oxidation-reduction process	3-methyl-2-oxobutanoate dehydrogenase (2-methylpropanoyl-transferring)	F:catalytic activity; P:metabolic process
core/2455/2/WP_015090002.1	fimbrial assembly	351	5	0	98.6	1	P:cell cycle		F:protein binding; P:cell cycle
core/2469/2/WP_015090894.1	guanosine monophosphate reductase	346	5	0	97.4	3	P:purine nucleotide biosynthetic process; F:IMP dehydrogenase activity; P:oxidation-reduction process	IMP dehydrogenase	F:catalytic activity; F:oxidoreductase activity; P:oxidation-reduction process
core/2474/2/WP_015089791.1	tRNA (adenosine(37)-N6)-threonylcarbamoyltransferase complex transferase subunit	345	5	0	98.4	6	C:cytoplasm; F:iron ion binding; P:proteolysis; P:tRNA threonylcarbamoyladenosine modification; F:metalloendopeptidase activity; F:N(6)-L-threonylcarbamoyladenine synthase	Acting on peptide bonds (peptidases); N(6)-L-threonylcarbamoyladenine synthase	P:tRNA threonylcarbamoyladenosine modification; F:metalloendopeptidase activity
core/2482/2/WP_015089664.1	aspartate-semialdehyde dehydrogenase	335	5	0	97.6	12	P:isoleucine biosynthetic process; F:N-acetyl-gamma-glutamyl-phosphate reductase activity; F:NADP binding; P:'de novo' L-methionine biosynthetic process; C:cytoplasm; F:NAD binding; P:lysine biosynthetic process via diaminopimelate; P:threonine biosynthetic process; F:aspartate-semialdehyde dehydrogenase activity; F:protein dimerization activity; P:oxidation-reduction process; P:diaminopimelate b…	N-acetyl-gamma-glutamyl-phosphate reductase; Aspartate-semialdehyde dehydrogenase	P:methionine biosynthetic process; P:isoleucine biosynthetic process; P:lysine biosynthetic process via diaminopimelate; P:threonine biosynthetic process; F:aspartate-semialdehyde dehydrogenase activity; P:cellular amino acid biosynthetic process; F:protein dimerization activity; F:N-acetyl-gamma-glutamyl-phosphate reductase activity; F:NADP binding; F:NAD binding; C:cytoplasm; P:oxidation-reduct…
core/2492/2/WP_041577754.1	glycosyltransferase family 9	348	5	0	97.6	2	F:transferase activity, transferring glycosyl groups; P:metabolic process		F:transferase activity, transferring glycosyl groups; P:metabolic process
core/2501/2/WP_041578145.1	ribosome silencing factor	342	5	0	99.4	3	F:ATP binding; F:nicotinate-nucleotide adenylyltransferase activity; P:NAD biosynthetic process	Nicotinate-nucleotide adenylyltransferase	F:nucleotidyltransferase activity; F:catalytic activity; P:NAD biosynthetic process; P:biosynthetic process
core/2502/2/WP_041576755.1	arginine N-succinyltransferase	342	5	0	98.6	2	P:arginine catabolic process; F:arginine N-succinyltransferase activity	Arginine N-succinyltransferase	P:arginine catabolic process; F:arginine N-succinyltransferase activity
core/2503/2/WP_015090857.1	rod shape-determining	347	5	0	98.2	1	P:cell morphogenesis		P:cell morphogenesis
core/2517/2/WP_015091315.1	tRNA preQ1(34) S-adenosylmethionine ribosyltransferase-isomerase	346	5	0	96.2	4	P:queuosine biosynthetic process; C:cytoplasm; F:transferase activity; F:isomerase activity		P:queuosine biosynthetic process; F:transferase activity; F:isomerase activity
core/2520/2/WP_015092307.1	aromatic ring-hydroxylating dioxygenase subunit alpha	346	5	0	98	4	F:iron ion binding; F:oxidoreductase activity, acting on paired donors, with incorporation or reduction of molecular oxygen; P:oxidation-reduction process; F:2 iron, 2 sulfur cluster binding		F:oxidoreductase activity; F:iron ion binding; F:oxidoreductase activity, acting on paired donors, with incorporation or reduction of molecular oxygen; P:oxidation-reduction process; F:2 iron, 2 sulfur cluster binding
core/2526/2/WP_041577792.1	hypothetical protein	343	5	0	99.4				no GO terms
core/2527/2/WP_015090926.1	low specificity L-threonine aldolase	341	5	0	94.4	2	P:cellular amino acid metabolic process; F:threonine aldolase activity	L-threonine aldolase	F:catalytic activity; F:lyase activity; P:cellular amino acid metabolic process
core/2538/2/WP_015092484.1	chorismate synthase	341	5	0	98	3	P:aromatic amino acid family biosynthetic process; F:chorismate synthase activity; P:chorismate biosynthetic process	Chorismate synthase	P:aromatic amino acid family biosynthetic process; F:chorismate synthase activity
core/2544/2/WP_015092404.1	flagellar motor switch	344	5	0	98.8	4	P:chemotaxis; C:bacterial-type flagellum; P:bacterial-type flagellum-dependent cell motility; F:motor activity	Nucleoside-triphosphate phosphatase	P:chemotaxis; C:bacterial-type flagellum; P:bacterial-type flagellum-dependent cell motility; F:motor activity
core/2549/2/WP_015091547.1	Holliday junction branch migration DNA helicase	329	5	0	98.4	7	F:DNA binding; F:ATP binding; P:DNA repair; P:DNA duplex unwinding; P:DNA recombination; F:four-way junction helicase activity; P:SOS response	Nucleoside-triphosphate phosphatase	F:DNA binding; P:DNA repair; F:ATP binding; P:DNA recombination; F:four-way junction helicase activity
core/2550/2/WP_015089869.1	D-glycero-beta-D-manno-heptose-7-phosphate kinase	342	5	0	96.6	5	P:carbohydrate metabolic process; F:nucleotidyltransferase activity; P:phosphorylation; F:phosphotransferase activity, alcohol group as acceptor; F:kinase activity		P:carbohydrate metabolic process; F:nucleotidyltransferase activity; F:phosphotransferase activity, alcohol group as acceptor
core/2560/2/WP_015089551.1	diguanylate cyclase response regulator	332	5	0	98.6	2	P:phosphorelay signal transduction system; C:intracellular		P:phosphorelay signal transduction system
core/2564/2/WP_015092838.1	chromosome partitioning	336	5	0	98.4	1	F:DNA binding		F:DNA binding
core/2569/2/WP_015092335.1	flagellar motor switch	333	5	0	99.2	3	P:bacterial-type flagellum-dependent cell motility; C:bacterial-type flagellum basal body; F:motor activity	Nucleoside-triphosphate phosphatase	P:bacterial-type flagellum-dependent cell motility; C:bacterial-type flagellum basal body; F:motor activity
core/2578/2/WP_015089341.1	hypothetical protein	339	5	0	98.2				no GO terms
core/2580/2/WP_080602442.1	adenosine deaminase	341	5	0	99	2	F:metal ion binding; F:adenosine deaminase activity	Adenosine deaminase	F:deaminase activity
core/2583/2/WP_015089545.1	peptide ABC transporter permease	339	5	0	98.2	3	C:integral component of membrane; P:transport; C:plasma membrane		P:transmembrane transport; C:membrane
core/2586/2/WP_011164114.1	phenylalanine--tRNA ligase subunit alpha	341	5	0	99	6	F:magnesium ion binding; F:ATP binding; C:cytoplasm; F:phenylalanine-tRNA ligase activity; P:phenylalanyl-tRNA aminoacylation; F:tRNA binding	Phenylalanine--tRNA ligase	F:nucleotide binding; F:ATP binding; F:aminoacyl-tRNA ligase activity; C:cytoplasm; F:phenylalanine-tRNA ligase activity; P:phenylalanyl-tRNA aminoacylation; P:tRNA aminoacylation; F:tRNA binding
core/2587/2/WP_015092447.1	uroporphyrinogen decarboxylase	339	5	0	97.4	2	F:uroporphyrinogen decarboxylase activity; P:porphyrin-containing compound biosynthetic process	Uroporphyrinogen decarboxylase	F:uroporphyrinogen decarboxylase activity; P:porphyrin-containing compound biosynthetic process
core/2593/2/WP_015092562.1	hydroxymethylglutaryl- lyase	311	5	0	98.8	1	F:hydroxymethylglutaryl-CoA lyase activity	Hydroxymethylglutaryl-CoA lyase	F:catalytic activity; F:hydroxymethylglutaryl-CoA lyase activity; C:cytosol
core/2608/2/WP_015091269.1	peptidase S49	339	5	0	97.2	4	P:proteolysis; C:integral component of membrane; F:serine-type endopeptidase activity; C:plasma membrane	Acting on peptide bonds (peptidases)	P:proteolysis; F:serine-type endopeptidase activity; F:peptidase activity; C:plasma membrane
core/2614/2/WP_015091831.1	VWA domain-containing	336	5	0	98.4	1	C:integral component of membrane		no GO terms
core/2616/2/WP_015089627.1	BMP family ABC transporter substrate-binding	326	5	0	98.8	1	C:plasma membrane		C:plasma membrane
core/2627/2/WP_041577255.1	isocitrate dehydrogenase	333	5	0	98.8	4	F:magnesium ion binding; F:NAD binding; P:oxidation-reduction process; F:3-isopropylmalate dehydrogenase activity	3-isopropylmalate dehydrogenase	F:magnesium ion binding; F:oxidoreductase activity, acting on the CH-OH group of donors, NAD or NADP as acceptor; F:NAD binding; P:oxidation-reduction process
core/2630/2/WP_015089531.1	translation factor related to Sua5	338	5	0	97.8	5	F:ATP binding; C:cytoplasm; F:double-stranded RNA binding; P:tRNA processing; F:L-threonylcarbamoyladenylate synthase	L-threonylcarbamoyladenylate synthase	F:double-stranded RNA binding
core/2644/2/WP_015090141.1	galactokinase	330	5	0	97	4	F:ATP binding; C:cytoplasm; F:mevalonate kinase activity; P:phosphorylation	Mevalonate kinase	F:ATP binding; P:metabolic process; F:kinase activity
core/2652/2/WP_015089706.1	flagellar P-ring	335	5	0	97.4	4	F:structural molecule activity; C:outer membrane-bounded periplasmic space; P:bacterial-type flagellum-dependent cell motility; C:bacterial-type flagellum basal body, distal rod, P ring		F:structural molecule activity; C:outer membrane-bounded periplasmic space; P:bacterial-type flagellum-dependent cell motility; C:bacterial-type flagellum basal body, distal rod, P ring
core/2654/2/WP_015089325.1	tRNA dihydrouridine synthase	337	5	0	97.4	4	F:tRNA dihydrouridine synthase activity; P:tRNA dihydrouridine synthesis; F:flavin adenine dinucleotide binding; P:oxidation-reduction process		F:tRNA dihydrouridine synthase activity; F:catalytic activity; F:flavin adenine dinucleotide binding; P:tRNA processing; F:oxidoreductase activity; P:oxidation-reduction process
core/2659/2/WP_015090614.1	DNA polymerase III subunit delta	336	5	0	98	5	C:DNA polymerase III complex; F:DNA binding; F:DNA-directed DNA polymerase activity; P:DNA replication; P:DNA biosynthetic process	DNA-directed DNA polymerase	F:DNA binding; C:DNA polymerase III complex; F:DNA-directed DNA polymerase activity; P:DNA replication
core/2663/2/WP_015090160.1	type I glyceraldehyde-3-phosphate dehydrogenase	335	5	0	96.8	5	F:NADP binding; F:NAD binding; P:oxidation-reduction process; P:glucose metabolic process; F:oxidoreductase activity, acting on the aldehyde or oxo group of donors, NAD or NADP as acceptor		F:NADP binding; F:NAD binding; P:oxidation-reduction process; P:glucose metabolic process; F:oxidoreductase activity, acting on the aldehyde or oxo group of donors, NAD or NADP as acceptor
core/2668/2/WP_015089544.1	peptide ABC transporter permease	331	5	0	98.2	3	C:integral component of membrane; P:transport; C:plasma membrane		P:transmembrane transport; C:membrane
core/2674/2/WP_015089582.1	cell wall-binding associated metalloendopeptidase	334	5	0	98.4	1	C:integral component of membrane		no GO terms
core/2684/2/WP_015090793.1	periplasmic phosphate-binding of ABC transporter	333	5	0	96.6	1	P:transport		P:transport
core/2687/2/WP_015090839.1	cysteine synthase A	329	5	0	96.2	3	F:cysteine synthase activity; F:transferase activity; P:cysteine biosynthetic process from serine	Cysteine synthase	F:cysteine synthase activity; P:cysteine biosynthetic process from serine
core/2708/2/WP_015089846.1	glycosyltransferase family 9	333	5	0	93.6	2	F:transferase activity, transferring glycosyl groups; P:metabolic process		F:transferase activity, transferring glycosyl groups; P:metabolic process
core/2713/2/WP_080602472.1	3-deoxy-7-phosphoheptulonate synthase	333	5	0	99.8	4	F:chorismate mutase activity; F:aldehyde-lyase activity; P:aromatic amino acid family biosynthetic process; F:3-deoxy-7-phosphoheptulonate synthase activity	3-deoxy-7-phosphoheptulonate synthase; Chorismate mutase	F:aldehyde-lyase activity; P:aromatic amino acid family biosynthetic process; F:catalytic activity; P:biosynthetic process
core/2722/2/WP_015091085.1	ribonucleoside-diphosphate reductase	332	5	0	98.8	6	F:ribonucleoside-diphosphate reductase activity, thioredoxin disulfide as acceptor; F:metal ion binding; P:DNA replication; P:deoxyribonucleoside diphosphate metabolic process; C:integral component of membrane; P:oxidation-reduction process	Acting on CH or CH(2) groups; Ribonucleoside-diphosphate reductase	P:deoxyribonucleotide biosynthetic process; P:oxidation-reduction process
core/2727/2/WP_015091246.1	2-nitropropane dioxygenase	332	5	0	97.6	3	F:dioxygenase activity; F:nitronate monooxygenase activity; P:oxidation-reduction process	Nitronate monooxygenase; Acting on single donors with incorporation of molecular oxygen (oxygenases). The oxygen incorporated need not be derived from O(2)	F:catalytic activity; F:nitronate monooxygenase activity; P:oxidation-reduction process
core/2731/2/WP_041577586.1	ketoacyl-ACP synthase III	331	5	0	98.4	4	F:3-oxoacyl-[acyl-carrier-protein] synthase activity; C:cytoplasm; F:beta-ketoacyl-acyl-carrier-protein synthase III activity; P:fatty acid biosynthetic process	Beta-ketoacyl-[acyl-carrier-protein] synthase I; Fatty-acid synthase; Beta-ketoacyl-[acyl-carrier-protein] synthase III	F:3-oxoacyl-[acyl-carrier-protein] synthase activity; F:catalytic activity; P:metabolic process; P:fatty acid biosynthetic process
core/2744/2/WP_015089331.1	KR domain-containing	330	5	0	97.2	4	F:3-beta-hydroxy-delta5-steroid dehydrogenase activity; F:dihydrokaempferol 4-reductase activity; P:oxidation-reduction process; P:steroid biosynthetic process	Dihydrokaempferol 4-reductase; 3-beta-hydroxy-Delta(5)-steroid dehydrogenase	F:3-beta-hydroxy-delta5-steroid dehydrogenase activity; F:oxidoreductase activity, acting on the CH-OH group of donors, NAD or NADP as acceptor; P:oxidation-reduction process; P:steroid biosynthetic process
core/2759/2/WP_015092387.1	6-phosphofructokinase	329	5	0	99	7	F:ATP binding; C:cytoplasm; F:metal ion binding; P:fructose 6-phosphate metabolic process; P:glycolytic process through fructose-6-phosphate; P:carbohydrate phosphorylation; F:6-phosphofructokinase activity	6-phosphofructokinase	F:ATP binding; P:glycolytic process; P:fructose 6-phosphate metabolic process; F:phosphofructokinase activity; F:6-phosphofructokinase activity
core/2768/2/WP_015089635.1	isopenicillin N synthase family oxygenase	327	5	0	98.4	3	F:iron ion binding; F:oxidoreductase activity; P:oxidation-reduction process		F:oxidoreductase activity; P:oxidation-reduction process
core/2778/2/WP_015092236.1	16S rRNA (cytosine(1402)-N(4))-methyltransferase	328	5	0	98.2	3	C:cytoplasm; P:rRNA base methylation; F:rRNA (cytosine-N4-)-methyltransferase activity		F:methyltransferase activity
core/2780/2/WP_041578003.1	porphobilinogen synthase	328	5	0	99.2	3	F:porphobilinogen synthase activity; P:porphyrin-containing compound biosynthetic process; F:metal ion binding	Porphobilinogen synthase	F:porphobilinogen synthase activity; F:metal ion binding; F:catalytic activity; P:tetrapyrrole biosynthetic process
core/2784/2/WP_015090697.1	tRNA pseudouridine(55) synthase	308	5	0	93.4	3	F:RNA binding; P:tRNA pseudouridine synthesis; F:pseudouridine synthase activity	tRNA pseudouridine(38-40) synthase	P:pseudouridine synthesis; F:RNA binding; P:RNA modification; P:RNA processing; F:pseudouridine synthase activity
core/2793/2/WP_015092435.1	A G-specific adenine glycosylase	327	5	0	98.6	2	P:base-excision repair; F:hydrolase activity, acting on glycosyl bonds		P:DNA repair; P:base-excision repair; F:catalytic activity
core/2800/2/WP_041576822.1	2-keto-4-pentenoate hydratase	326	5	0	98	2	P:metabolic process; F:hydrolase activity		F:catalytic activity; P:metabolic process
core/2820/2/WP_015089950.1	family sugar-phosphate isomerase	326	5	0	97.2	4	P:carbohydrate metabolic process; F:metal ion binding; F:carbohydrate binding; F:isomerase activity		P:carbohydrate metabolic process; F:carbohydrate derivative binding; P:carbohydrate derivative metabolic process; F:isomerase activity
core/2835/2/WP_080602428.1	TerC family protein	325	5	0	97.8	1	C:integral component of membrane		C:integral component of membrane
core/2840/2/WP_015090177.1	signal peptide peptidase	322	5	0	97.8	2	P:proteolysis; F:peptidase activity		P:proteolysis; F:peptidase activity
core/2846/2/WP_015092138.1	HD domain-containing	320	5	0	97.2	2	F:nucleic acid binding; F:hydrolase activity		F:nucleic acid binding
core/2854/2/WP_015092269.1	chemotaxis	318	5	0	97.4				no GO terms
core/2858/2/WP_041577584.1	[acyl-carrier- ] S-malonyltransferase	324	5	0	99.4	2	F:[acyl-carrier-protein] S-malonyltransferase activity; P:metabolic process	Fatty-acid synthase; [Acyl-carrier-protein] S-malonyltransferase	F:[acyl-carrier-protein] S-malonyltransferase activity; F:catalytic activity; P:metabolic process
core/2862/2/WP_041578415.1	pseudouridylate synthase	319	5	0	99.2	4	P:pseudouridine synthesis; F:RNA binding; F:lyase activity; F:pseudouridine synthase activity	tRNA pseudouridine(38-40) synthase	P:pseudouridine synthesis; F:RNA binding; P:RNA modification; F:pseudouridine synthase activity
core/2868/2/WP_015092526.1	ADP-glyceromanno-heptose 6-epimerase	322	5	0	98.6	4	P:carbohydrate metabolic process; F:NADP binding; P:ADP-L-glycero-beta-D-manno-heptose biosynthetic process; F:ADP-glyceromanno-heptose 6-epimerase activity	ADP-glyceromanno-heptose 6-epimerase	P:carbohydrate metabolic process; F:NADP binding; F:coenzyme binding; F:catalytic activity; F:ADP-glyceromanno-heptose 6-epimerase activity
core/2873/2/WP_015090452.1	dihydrouridine synthase	323	5	0	96.8	6	F:FMN binding; F:tRNA dihydrouridine synthase activity; P:tRNA dihydrouridine synthesis; F:flavin adenine dinucleotide binding; P:oxidation-reduction process; F:tRNA binding		F:tRNA dihydrouridine synthase activity; P:tRNA dihydrouridine synthesis; P:tRNA processing; F:flavin adenine dinucleotide binding; F:catalytic activity; P:oxidation-reduction process
core/2875/2/WP_015091423.1	deoxyhypusine synthase	323	5	0	97.8	2	F:deoxyhypusine synthase activity; P:peptidyl-lysine modification to peptidyl-hypusine	Deoxyhypusine synthase	P:peptidyl-lysine modification to peptidyl-hypusine
core/2886/2/WP_015089229.1	electron transfer flavo subunit alpha	322	5	0	97.2	2	F:flavin adenine dinucleotide binding; F:electron carrier activity		F:flavin adenine dinucleotide binding; F:electron carrier activity
core/2887/2/WP_041577561.1	fructose-bisphosphatase class II	320	5	0	96.8	5	P:glycerol metabolic process; P:gluconeogenesis; F:metal ion binding; F:fructose 1,6-bisphosphate 1-phosphatase activity; P:dephosphorylation	Sugar-phosphatase; Fructose-bisphosphatase; 4-nitrophenylphosphatase	P:glycerol metabolic process; P:gluconeogenesis; F:fructose 1,6-bisphosphate 1-phosphatase activity
core/2890/2/WP_015092472.1	prolyl aminopeptidase	315	5	0	95.4	3	C:cytoplasm; P:proteolysis; F:aminopeptidase activity	Acting on peptide bonds (peptidases)	C:cytoplasm; P:proteolysis; F:aminopeptidase activity; F:peptidase activity
core/2907/2/WP_015090740.1	general secretion pathway	304	5	0	95	1	C:integral component of membrane		F:protein binding
core/2917/2/WP_041577046.1	DUF429 domain-containing	312	5	0	98.6				no GO terms
core/2927/2/WP_015089236.1	alpha beta hydrolase	294	5	0	95.6	1	F:hydrolase activity		no GO terms
core/2931/2/WP_015092260.1	signal peptidase II	310	5	0	98	4	F:aspartic-type endopeptidase activity; P:proteolysis; C:integral component of membrane; C:plasma membrane	Acting on peptide bonds (peptidases)	F:aspartic-type endopeptidase activity; C:membrane; P:proteolysis
core/2942/2/WP_015089722.1	octaprenyl diphosphate synthase	318	5	0	98	2	P:isoprenoid biosynthetic process; F:transferase activity		P:isoprenoid biosynthetic process
core/2946/2/WP_015089476.1	cytochrome c oxidase subunit II	318	5	0	97	9	F:cytochrome-c oxidase activity; F:copper ion binding; F:iron ion binding; C:integral component of membrane; P:hydrogen ion transmembrane transport; P:electron transport chain; C:plasma membrane; C:respiratory chain; F:heme binding	Cytochrome-c oxidase	F:cytochrome-c oxidase activity; F:copper ion binding; F:iron ion binding; F:oxidoreductase activity; F:electron carrier activity; C:membrane; C:integral component of membrane; P:electron transport chain; F:heme binding
core/2951/2/WP_015091783.1	methionyl-tRNA formyltransferase	318	5	0	96.2	3	F:methionyl-tRNA formyltransferase activity; P:conversion of methionyl-tRNA to N-formyl-methionyl-tRNA; P:translational initiation	Methionyl-tRNA formyltransferase	F:methionyl-tRNA formyltransferase activity; F:catalytic activity; P:biosynthetic process; P:conversion of methionyl-tRNA to N-formyl-methionyl-tRNA; F:hydroxymethyl-, formyl- and related transferase activity
core/2977/2/WP_015091400.1	HD-GYP domain-containing	314	5	0	99.2	1	F:hydrolase activity		no GO terms
core/2981/2/WP_015091311.1	translocase subunit	312	5	0	95.8	7	P:protein targeting; F:P-P-bond-hydrolysis-driven protein transmembrane transporter activity; P:intracellular protein transmembrane transport; C:integral component of membrane; P:protein transport by the Sec complex; C:intracellular; C:plasma membrane		F:P-P-bond-hydrolysis-driven protein transmembrane transporter activity; P:intracellular protein transport
core/2991/2/WP_015090137.1	MFS transporter	314	5	0	97.2	2	F:ATPase activity; F:ATP binding	Adenosinetriphosphatase; Nucleoside-triphosphate phosphatase	F:ATPase activity; F:ATP binding
core/3016/2/WP_015091939.1	phosphatidate cytidylyltransferase	314	5	0	97.4	2	F:phosphatidate cytidylyltransferase activity; C:integral component of membrane	Phosphatidate cytidylyltransferase	no GO terms
core/3017/2/WP_015089557.1	thioredoxin-disulfide reductase	314	5	0	97.8	4	C:cytoplasm; P:removal of superoxide radicals; F:thioredoxin-disulfide reductase activity; P:oxidation-reduction process	Thioredoxin-disulfide reductase	F:oxidoreductase activity; C:cytoplasm; P:removal of superoxide radicals; F:thioredoxin-disulfide reductase activity; P:oxidation-reduction process
core/3022/2/WP_015092434.1	agmatinase	311	5	0	99.2	2	F:metal ion binding; F:agmatinase activity	Agmatinase	F:hydrolase activity, acting on carbon-nitrogen (but not peptide) bonds, in linear amidines; F:metal ion binding
core/3024/2/WP_015092277.1	pseudouridylate synthase	294	5	0	97.6	3	P:pseudouridine synthesis; F:RNA binding; F:pseudouridine synthase activity	tRNA pseudouridine(38-40) synthase	F:intramolecular transferase activity; P:pseudouridine synthesis; F:RNA binding; P:RNA modification; F:pseudouridine synthase activity
core/3032/2/WP_041578114.1	30S ribosomal S2	313	5	0	97.8	3	F:structural constituent of ribosome; C:small ribosomal subunit; P:translation		F:structural constituent of ribosome; C:small ribosomal subunit; C:ribosome; C:intracellular; P:translation
core/3041/2/WP_015089416.1	tRNA adenosine(34) deaminase	313	5	0	96	3	F:zinc ion binding; F:tRNA-specific adenosine-34 deaminase activity; P:tRNA wobble adenosine to inosine editing	Adenosine deaminase	F:zinc ion binding; F:catalytic activity; F:tRNA-specific adenosine deaminase activity; P:tRNA wobble adenosine to inosine editing; F:hydrolase activity
core/3057/2/WP_041577424.1	phosphate ABC transporter permease subunit	312	5	0	98.8	5	F:inorganic phosphate transmembrane transporter activity; P:transmembrane transport; P:phosphate ion transport; C:integral component of membrane; C:plasma membrane		F:inorganic phosphate transmembrane transporter activity; P:transmembrane transport; P:phosphate ion transport; C:membrane; C:integral component of membrane
core/3069/2/WP_015089891.1	GGDEF domain-containing	310	5	0	98.8				F:protein binding
core/3077/2/WP_015091215.1	ABC transporter ATP-binding	305	5	0	96	2	F:ATPase activity; F:ATP binding	Adenosinetriphosphatase; Nucleoside-triphosphate phosphatase	F:ATPase activity; F:ATP binding
core/3078/2/WP_015090457.1	hypothetical protein	310	5	0	97.2				no IPS match
core/3094/2/WP_015090795.1	phosphate ABC permease	305	5	0	98	3	C:integral component of plasma membrane; F:inorganic phosphate transmembrane transporter activity; P:phosphate ion transmembrane transport		C:integral component of plasma membrane; F:inorganic phosphate transmembrane transporter activity; P:transmembrane transport; C:membrane; P:phosphate ion transmembrane transport
core/3124/2/WP_041578116.1	elongation factor Ts	308	5	0	98.2	3	F:translation elongation factor activity; C:cytoplasm; P:translational elongation		F:protein binding; F:translation elongation factor activity; P:translational elongation; C:intracellular
core/3133/2/WP_015092500.1	DUF2817 domain-containing	296	5	0	97.4	3	F:zinc ion binding; F:metallocarboxypeptidase activity; P:proteolysis	Acting on peptide bonds (peptidases)	F:zinc ion binding; F:metallocarboxypeptidase activity; P:proteolysis
core/3139/2/WP_015092598.1	methyltransferase domain-containing	305	5	0	96.6	5	C:cytoplasm; C:integral component of membrane; F:methyltransferase activity; P:rRNA processing; P:methylation		F:methyltransferase activity
core/3140/2/WP_041577739.1	fructose-bisphosphate aldolase	307	5	0	98.6	1	F:fructose-bisphosphate aldolase activity	Fructose-bisphosphate aldolase	F:catalytic activity; F:lyase activity
core/3173/2/WP_015091940.1	MBL fold metallo-hydrolase	301	5	0	98.6	1	F:hydrolase activity		no GO terms
core/3196/2/WP_015090087.1	hypothetical protein	299	5	0	97.6				no IPS match
core/3197/2/WP_015091544.1	UDP-3-O-[3-hydroxymyristoyl] N-acetylglucosamine deacetylase	302	5	0	98.2	4	F:UDP-3-O-[3-hydroxymyristoyl] N-acetylglucosamine deacetylase activity; F:UDP-3-O-acyl-N-acetylglucosamine deacetylase activity; F:metal ion binding; P:lipid A biosynthetic process	UDP-3-O-acyl-N-acetylglucosamine deacetylase	F:UDP-3-O-[3-hydroxymyristoyl] N-acetylglucosamine deacetylase activity; P:lipid A biosynthetic process
core/3202/2/WP_015089882.1	sugar kinase	302	5	0	98	2	P:phosphorylation; F:kinase activity		no GO terms
core/3207/2/WP_015091428.1	tRNA threonylcarbamoyladenosine dehydratase	284	5	0	97	1	F:small protein activating enzyme activity		F:small protein activating enzyme activity
core/3213/2/WP_015091048.1	GTPase Era	303	5	0	97.2	6	F:GTP binding; C:cytoplasm; F:GTPase activity; P:ribosomal small subunit biogenesis; F:small ribosomal subunit rRNA binding; C:plasma membrane	Nucleoside-triphosphate phosphatase	F:GTP binding; F:RNA binding; C:intracellular
core/3217/2/WP_041577955.1	NAD(+) kinase	303	5	0	98.6	7	F:NAD+ kinase activity; F:ATP binding; C:cytoplasm; F:metal ion binding; P:NAD metabolic process; P:phosphorylation; P:NADP biosynthetic process	NAD(+) kinase	F:NAD+ kinase activity; P:metabolic process; P:NAD metabolic process; P:NADP biosynthetic process
core/3221/2/WP_015089652.1	type II secretion system F family	296	5	0	100	1	C:integral component of membrane		no GO terms
core/3229/2/WP_015092283.1	50S ribosomal L11 methyltransferase	299	5	0	97	2	F:methyltransferase activity; P:methylation		no GO terms
core/3241/2/WP_015092729.1	UTP--glucose-1-phosphate uridylyltransferase	294	5	0	96.6	3	P:UDP-glucose metabolic process; P:biosynthetic process; F:UTP:glucose-1-phosphate uridylyltransferase activity	UTP-monosaccharide-1-phosphate uridylyltransferase; UTP--glucose-1-phosphate uridylyltransferase	F:nucleotidyltransferase activity; P:UDP-glucose metabolic process; P:biosynthetic process; F:UTP:glucose-1-phosphate uridylyltransferase activity
core/3248/2/WP_015090188.1	family transcriptional regulator	301	5	0	97.4	4	F:DNA binding; F:transcription factor activity, sequence-specific DNA binding; P:transcription, DNA-templated; P:regulation of transcription, DNA-templated		F:transcription factor activity, sequence-specific DNA binding; P:regulation of transcription, DNA-templated
core/3255/2/WP_015092389.1	branched-chain amino acid ABC transporter permease	300	5	0	98.4	4	C:integral component of membrane; P:transport; C:plasma membrane; F:transporter activity		C:membrane; P:transport; F:transporter activity
core/3262/2/WP_015091560.1	methylisocitrate lyase	299	5	0	98	3	F:magnesium ion binding; P:propionate catabolic process, 2-methylcitrate cycle; F:methylisocitrate lyase activity	Methylisocitrate lyase	P:propionate catabolic process, 2-methylcitrate cycle; F:methylisocitrate lyase activity; F:catalytic activity; P:metabolic process
core/3266/2/WP_041576751.1	flp pilus assembling	291	5	0	97.6	1	C:integral component of membrane		no GO terms
core/3277/2/WP_015090402.1	heat-shock Hsp33	299	5	0	96.8	3	C:cytoplasm; F:unfolded protein binding; P:protein folding		C:cytoplasm; F:unfolded protein binding; P:protein folding
core/3300/2/WP_015090441.1	MBL fold metallo-hydrolase	292	5	0	88.4				no GO terms
core/3305/2/WP_015090771.1	16S rRNA methyltransferase	288	5	0	99	3	C:cytoplasm; F:rRNA (guanine-N7-)-methyltransferase activity; P:rRNA (guanine-N7)-methylation		F:rRNA methyltransferase activity; C:cytoplasm; P:rRNA processing
core/3356/2/WP_015090975.1	glucose-1-phosphate thymidylyltransferase	295	5	0	97.6	3	F:glucose-1-phosphate thymidylyltransferase activity; F:metal ion binding; P:extracellular polysaccharide biosynthetic process	Glucose-1-phosphate thymidylyltransferase	F:nucleotidyltransferase activity; F:glucose-1-phosphate thymidylyltransferase activity; P:extracellular polysaccharide biosynthetic process; P:biosynthetic process
core/3360/2/WP_015092832.1	ATP synthase F1 subunit gamma	295	5	0	97.8	6	C:proton-transporting ATP synthase complex, catalytic core F(1); F:ATP binding; F:proton-transporting ATPase activity, rotational mechanism; C:plasma membrane; F:proton-transporting ATP synthase activity, rotational mechanism; P:plasma membrane ATP synthesis coupled proton transport	Adenosinetriphosphatase; Nucleoside-triphosphate phosphatase	C:proton-transporting ATP synthase complex, catalytic core F(1); P:ATP synthesis coupled proton transport; F:proton-transporting ATP synthase activity, rotational mechanism
core/3377/2/WP_041577369.1	nucleoside triphosphate pyrophosphohydrolase	272	5	0	98.8	2	F:methyltransferase activity; P:methylation		no GO terms
core/3383/2/WP_015091376.1	tyrosine recombinase	292	5	0	98	4	F:DNA binding; C:cytoplasm; P:DNA recombination; P:DNA integration		F:DNA binding; P:DNA integration; P:DNA recombination
core/3408/2/WP_015089480.1	protoheme IX farnesyltransferase	292	5	0	98	4	P:heme O biosynthetic process; F:protoheme IX farnesyltransferase activity; C:integral component of membrane; C:plasma membrane	Geranylgeranyl diphosphate synthase	P:heme O biosynthetic process; F:protoheme IX farnesyltransferase activity; C:integral component of membrane; F:transferase activity, transferring alkyl or aryl (other than methyl) groups
core/3446/2/WP_015092761.1	succinate-- ligase subunit alpha	290	5	5.17934e-173	98.6	4	F:ATP binding; F:cofactor binding; P:metabolic process; F:succinate-CoA ligase (ADP-forming) activity	Succinate--CoA ligase (ADP-forming)	F:cofactor binding; F:catalytic activity; P:metabolic process
core/3469/2/WP_051026291.1	phosphatidylserine decarboxylase	289	5	0	99.4	2	F:phosphatidylserine decarboxylase activity; P:phospholipid biosynthetic process	Phosphatidylserine decarboxylase	F:phosphatidylserine decarboxylase activity; P:phospholipid biosynthetic process
core/3472/2/WP_015091833.1	DUF58 domain-containing	289	5	0	99.4				no GO terms
core/3477/2/WP_041578389.1	flagellar motor	288	5	0	99.6	3	P:protein transport; C:integral component of membrane; F:protein transporter activity		C:membrane; F:protein transporter activity; P:transport
core/3485/2/WP_015089663.1	CDP-diacylglycerol--serine O-phosphatidyltransferase	285	5	4.31425e-177	98.6	3	C:integral component of membrane; P:phospholipid biosynthetic process; F:CDP-diacylglycerol-serine O-phosphatidyltransferase activity	CDP-diacylglycerol--serine O-phosphatidyltransferase	C:membrane; F:phosphotransferase activity, for other substituted phosphate groups; P:phospholipid biosynthetic process
core/3496/2/WP_041577516.1	3-hydroxybutyryl- dehydrogenase	286	5	0	97.8	5	F:3-hydroxyacyl-CoA dehydrogenase activity; F:3-hydroxybutyryl-CoA dehydrogenase activity; P:oxidation-reduction process; F:NAD+ binding; P:fatty acid metabolic process	3-hydroxybutyryl-CoA dehydrogenase; 3-hydroxyacyl-CoA dehydrogenase	F:oxidoreductase activity; F:3-hydroxyacyl-CoA dehydrogenase activity; P:oxidation-reduction process; F:NAD+ binding; P:fatty acid metabolic process
core/3537/2/WP_080602362.1	formiminoglutamase	286	5	0	98.4	2	P:peptidoglycan catabolic process; F:N-acetylmuramoyl-L-alanine amidase activity	N-acetylmuramoyl-L-alanine amidase	no GO terms
core/3549/2/WP_080602443.1	exodeoxyribonuclease III	285	5	0	99	6	F:DNA binding; P:DNA repair; P:nucleic acid phosphodiester bond hydrolysis; F:endonuclease activity; C:intracellular; F:exodeoxyribonuclease III activity	Acting on ester bonds; Acting on ester bonds; Exodeoxyribonuclease III	P:DNA repair; F:DNA binding; F:endonuclease activity; F:nuclease activity; C:intracellular
core/3587/2/WP_015092342.1	inositol monophosphatase	283	5	0	97	5	F:inositol monophosphate 1-phosphatase activity; P:phosphatidylinositol phosphorylation; F:inositol monophosphate 3-phosphatase activity; P:inositol phosphate dephosphorylation; F:inositol monophosphate 4-phosphatase activity	Inositol-phosphate phosphatase; 4-nitrophenylphosphatase	F:inositol monophosphate 1-phosphatase activity; P:phosphatidylinositol phosphorylation; P:inositol phosphate dephosphorylation
core/3612/2/WP_015090193.1	kinase pyrophosphorylase	281	5	0	98.4	6	F:ATP binding; P:protein dephosphorylation; F:ADP binding; F:protein serine/threonine kinase activity; P:protein phosphorylation; F:phosphotransferase activity, phosphate group as acceptor	Transferring phosphorus-containing groups	F:ATP binding; F:transferase activity, transferring phosphorus-containing groups
core/3615/2/WP_015092142.1	ABC transporter permease	275	5	0	96.8	2	P:transport; C:ATP-binding cassette (ABC) transporter complex		P:transport; C:ATP-binding cassette (ABC) transporter complex
core/3630/2/WP_015091157.1	tRNA 2-thiocytidine(32) synthetase	259	5	0	96.6	3	F:ATP binding; C:cytoplasm; P:tRNA processing		P:tRNA processing
core/3640/2/WP_015089992.1	signal peptidase I	262	5	0	96	3	P:proteolysis; C:integral component of membrane; F:serine-type peptidase activity		P:proteolysis; C:membrane; F:serine-type peptidase activity; C:integral component of membrane
core/3650/2/WP_080602456.1	purine-nucleoside phosphorylase	271	5	0	100	2	P:nucleoside metabolic process; F:purine-nucleoside phosphorylase activity	Purine-nucleoside phosphorylase	F:catalytic activity; P:nucleoside metabolic process; P:nucleobase-containing compound metabolic process; F:purine-nucleoside phosphorylase activity
core/3666/2/WP_041578111.1	hypothetical protein	279	5	0	98				no IPS match
core/3678/2/WP_015092528.1	RNA methyltransferase	261	5	0	98.8	4	F:RNA methyltransferase activity; P:RNA methylation; F:RNA binding; P:RNA processing		F:RNA methyltransferase activity; F:RNA binding; P:RNA processing
core/3688/2/WP_015089647.1	pyrroline-5-carboxylate reductase	275	5	0	97.4	4	F:pyrroline-5-carboxylate reductase activity; C:cytoplasm; P:oxidation-reduction process; P:L-proline biosynthetic process	Pyrroline-5-carboxylate reductase	F:pyrroline-5-carboxylate reductase activity; P:proline biosynthetic process; P:oxidation-reduction process
core/3710/2/WP_015089227.1	hypothetical protein	269	5	0	95	2	F:peptidyl-prolyl cis-trans isomerase activity; P:protein peptidyl-prolyl isomerization	Peptidylprolyl isomerase	F:isomerase activity
core/3727/2/WP_015090893.1	glutamate racemase	268	5	0	97	4	P:regulation of cell shape; F:glutamate racemase activity; P:peptidoglycan biosynthetic process; P:cell wall organization	Amino-acid racemase; Glutamate racemase	F:racemase and epimerase activity, acting on amino acids and derivatives; F:glutamate racemase activity; P:nitrogen compound metabolic process; F:racemase activity, acting on amino acids and derivatives; P:peptidoglycan biosynthetic process; P:metabolic process
core/3754/2/WP_015089792.1	ribosomal RNA small subunit methyltransferase A	274	5	1.07297e-177	96.8	5	F:RNA binding; F:16S rRNA (adenine(1518)-N(6)/adenine(1519)-N(6))-dimethyltransferase activity; C:cytoplasm; P:rRNA methylation; F:rRNA (adenine-N6,N6-)-dimethyltransferase activity	16S rRNA (adenine(1518)-N(6)/adenine(1519)-N(6))-dimethyltransferase	P:rRNA modification; F:rRNA methyltransferase activity; P:rRNA processing; F:rRNA (adenine-N6,N6-)-dimethyltransferase activity
core/3760/2/WP_015090001.1	prepilin peptidase	262	5	0	98.6	6	F:aspartic-type endopeptidase activity; P:proteolysis; C:integral component of membrane; F:methyltransferase activity; C:plasma membrane; P:methylation	Acting on peptide bonds (peptidases)	F:aspartic-type endopeptidase activity; C:membrane
core/3763/2/WP_015090638.1	acyl-ACP--UDP-N-acetylglucosamine O-acyltransferase	274	5	0	97.8	3	C:cytoplasm; F:acyl-[acyl-carrier-protein]-UDP-N-acetylglucosamine O-acyltransferase activity; P:lipid A biosynthetic process	Acyl-[acyl-carrier-protein]--UDP-N-acetylglucosamine O-acyltransferase	F:acyl-[acyl-carrier-protein]-UDP-N-acetylglucosamine O-acyltransferase activity; P:lipid biosynthetic process
core/3770/2/WP_015091787.1	nicotinate-nucleotide diphosphorylase (carboxylating)	274	5	0	97	2	F:nicotinate-nucleotide diphosphorylase (carboxylating) activity; P:NAD biosynthetic process	Nicotinate-nucleotide diphosphorylase (carboxylating)	F:nicotinate-nucleotide diphosphorylase (carboxylating) activity; F:catalytic activity; P:pyridine nucleotide biosynthetic process; P:NAD biosynthetic process; F:transferase activity, transferring pentosyl groups
core/3782/2/WP_015090890.1	2,3,4,5-tetrahydropyridine-2,6-dicarboxylate N-succinyltransferase	273	5	0	98	2	P:lysine biosynthetic process via diaminopimelate; F:2,3,4,5-tetrahydropyridine-2,6-dicarboxylate N-succinyltransferase activity	2,3,4,5-tetrahydropyridine-2,6-dicarboxylate N-succinyltransferase	F:transferase activity
core/3797/2/WP_015092005.1	50S ribosomal L2	272	5	0	99	5	F:structural constituent of ribosome; C:large ribosomal subunit; F:transferase activity; F:rRNA binding; P:translation		F:RNA binding; F:structural constituent of ribosome; C:large ribosomal subunit; C:ribosome; F:transferase activity; C:intracellular; P:translation
core/3824/2/WP_015092551.1	type III pantothenate kinase	256	5	1.01185e-177	99.6	6	F:ATP binding; C:cytoplasm; F:metal ion binding; P:coenzyme A biosynthetic process; F:pantothenate kinase activity; P:phosphorylation	Pantothenate kinase	F:pantothenate kinase activity
core/3872/2/WP_015090455.1	KR domain-containing	255	5	0	95.4	2	F:oxidoreductase activity; P:oxidation-reduction process		F:oxidoreductase activity
core/3874/2/WP_015091487.1	DUF1338 domain-containing	267	5	0	97.8				no GO terms
core/3894/2/WP_015091067.1	DUF455 domain-containing	263	5	0	93.8				no GO terms
core/3895/2/WP_015090960.1	enoyl- hydratase	265	5	8.49988e-180	97.2	2	P:metabolic process; F:enoyl-CoA hydratase activity	Enoyl-CoA hydratase	F:catalytic activity; P:metabolic process
core/3911/2/WP_015090290.1	ATP-binding	266	5	4.97115e-179	97.2	4	F:ATPase activity; F:ATP binding; F:metal ion binding; F:iron-sulfur cluster binding	Adenosinetriphosphatase; Nucleoside-triphosphate phosphatase	F:ATP binding
core/3927/2/WP_015092548.1	3-methyl-2-oxobutanoate hydroxymethyltransferase	263	5	0	97	6	P:pantothenate biosynthetic process; F:3-methyl-2-oxobutanoate hydroxymethyltransferase activity; C:cytoplasm; F:metal ion binding; F:methyltransferase activity; P:methylation	3-methyl-2-oxobutanoate hydroxymethyltransferase	P:pantothenate biosynthetic process; F:3-methyl-2-oxobutanoate hydroxymethyltransferase activity; F:catalytic activity
core/3937/2/WP_041576989.1	disulfide interchange	260	5	9.14985e-159	97.8				P:cell redox homeostasis
core/3941/2/WP_015092247.1	thymidylate synthase	264	5	0	97	5	F:thymidylate synthase activity; C:cytoplasm; P:dTMP biosynthetic process; P:dTTP biosynthetic process; P:methylation	Thymidylate synthase	F:thymidylate synthase activity; P:dTMP biosynthetic process
core/3966/2/WP_015092391.1	ABC transporter ATP-binding	263	5	0	99.2	2	F:ATPase activity; F:ATP binding	Adenosinetriphosphatase; Nucleoside-triphosphate phosphatase	F:ATPase activity; F:ATP binding
core/3969/2/WP_015091727.1	undecaprenyl-diphosphate phosphatase	263	5	2.28162e-178	98.8	8	P:regulation of cell shape; P:peptidoglycan biosynthetic process; C:integral component of membrane; P:response to antibiotic; F:undecaprenyl-diphosphatase activity; P:cell wall organization; P:dephosphorylation; C:plasma membrane	Undecaprenyl-diphosphate phosphatase	C:membrane; F:undecaprenyl-diphosphatase activity; P:dephosphorylation
core/3975/2/WP_015089670.1	tRNA pseudouridine(38-40) synthase	262	5	0	95.6	3	F:RNA binding; P:tRNA pseudouridine synthesis; F:pseudouridine synthase activity	tRNA pseudouridine(38-40) synthase	P:pseudouridine synthesis; F:RNA binding; P:RNA modification; F:pseudouridine synthase activity
core/3977/2/WP_015089233.1	succinate dehydrogenase fumarate reductase iron-sulfur subunit	262	5	6.43117e-169	98.2	4	F:electron carrier activity; P:tricarboxylic acid cycle; F:succinate dehydrogenase activity; F:2 iron, 2 sulfur cluster binding	Deleted entry	F:electron carrier activity; F:iron-sulfur cluster binding; F:2 iron, 2 sulfur cluster binding
core/3984/2/WP_041577988.1	ABC transporter permease	262	5	8.82418e-154	99.2	2	P:transport; C:ATP-binding cassette (ABC) transporter complex		P:transport; C:ATP-binding cassette (ABC) transporter complex
core/3986/2/WP_015089366.1	adventurous gliding motility X	245	5	1.25933e-164	98.4	3	P:protein transport; C:integral component of membrane; F:protein transporter activity		P:protein transport; C:membrane; C:integral component of membrane; F:protein transporter activity; P:transport
core/4007/2/WP_015092490.1	uracil-DNA glycosylase	229	5	4.20034e-170	99.4	3	F:uracil DNA N-glycosylase activity; P:base-excision repair; C:cytoplasm		F:hydrolase activity, hydrolyzing N-glycosyl compounds; P:DNA repair; F:uracil DNA N-glycosylase activity; P:base-excision repair
core/4011/2/WP_041576810.1	gamma-glutamylcyclotransferase	261	5	0	98.8				no GO terms
core/4021/2/WP_015092284.1	hypothetical protein	261	5	0	99.2	4	C:cytoplasm; F:methyltransferase activity; P:rRNA processing; P:methylation		F:methyltransferase activity; P:rRNA processing
core/4077/2/WP_015089230.1	electron transfer flavo subunit beta	257	5	0	97.6	1	F:electron carrier activity		F:electron carrier activity
core/4081/2/WP_015090154.1	family deoxyribonuclease	256	5	0	97.4	2	F:endodeoxyribonuclease activity, producing 5'-phosphomonoesters; P:DNA metabolic process	Acting on ester bonds; Acting on ester bonds	F:hydrolase activity, acting on ester bonds; F:endodeoxyribonuclease activity, producing 5'-phosphomonoesters; F:deoxyribonuclease activity
core/4085/2/WP_015090385.1	AMP nucleosidase	257	5	0	98.8	2	F:AMP nucleosidase activity; P:nucleoside metabolic process	AMP nucleosidase	P:AMP salvage; F:AMP nucleosidase activity; F:catalytic activity; P:nucleoside metabolic process
core/4088/2/WP_041578087.1	exodeoxyribonuclease III	257	5	0	99.6	6	F:DNA binding; P:DNA repair; P:nucleic acid phosphodiester bond hydrolysis; F:endonuclease activity; C:intracellular; F:exodeoxyribonuclease III activity	Acting on ester bonds; Acting on ester bonds; Exodeoxyribonuclease III	P:DNA repair; F:DNA binding; F:endonuclease activity; F:nuclease activity; C:intracellular
core/4089/2/WP_015091214.1	ABC transporter permease	257	5	2.61371e-171	96.6	3	C:integral component of membrane; P:transport; C:plasma membrane		P:transmembrane transport; P:cation transport; C:membrane; C:integral component of membrane; F:cation transmembrane transporter activity; C:ATP-binding cassette (ABC) transporter complex
core/4102/2/WP_015089603.1	family transcriptional regulator	256	5	0	98.4	4	F:DNA binding; F:transcription factor activity, sequence-specific DNA binding; P:transcription, DNA-templated; P:regulation of transcription, DNA-templated		F:transcription factor activity, sequence-specific DNA binding; P:regulation of transcription, DNA-templated
core/4148/2/WP_015092549.1	pantoate--beta-alanine ligase	251	5	4.05325e-170	95.4	4	P:pantothenate biosynthetic process; F:ATP binding; C:cytoplasm; F:pantoate-beta-alanine ligase activity	Pantoate--beta-alanine ligase (AMP-forming)	P:pantothenate biosynthetic process; F:catalytic activity; F:pantoate-beta-alanine ligase activity; P:biosynthetic process
core/4154/2/WP_080602316.1	serine threonine- phosphatase	254	5	0	99	2	F:protein serine/threonine phosphatase activity; P:protein dephosphorylation	Protein-serine/threonine phosphatase; 4-nitrophenylphosphatase	F:protein serine/threonine phosphatase activity; F:catalytic activity; P:protein dephosphorylation
core/4162/2/WP_015090475.1	type I methionyl aminopeptidase	254	5	0	97.6	4	P:protein initiator methionine removal; F:metal ion binding; P:proteolysis; F:metalloaminopeptidase activity	Acting on peptide bonds (peptidases)	P:proteolysis; F:metalloexopeptidase activity; F:aminopeptidase activity
core/4171/2/WP_015091069.1	pseudouridylate synthase	245	5	6.66204e-175	96.4	4	P:pseudouridine synthesis; F:RNA binding; F:pseudouridine synthase activity; F:pseudouridylate synthase activity	tRNA pseudouridine(38-40) synthase; Pseudouridylate synthase	F:intramolecular transferase activity; P:pseudouridine synthesis; F:RNA binding; P:RNA modification; F:pseudouridine synthase activity
core/4221/2/WP_041578198.1	Fe-S cluster assembly ATPase	252	5	0	98.8	3	F:ATPase activity; F:ATP binding; P:transport	Adenosinetriphosphatase; Nucleoside-triphosphate phosphatase	F:ATPase activity; F:ATP binding; P:transport
core/4251/2/WP_015091788.1	biotin synthetase	251	5	1.64101e-161	96.4	2	P:cellular protein modification process; F:biotin-[acetyl-CoA-carboxylase] ligase activity	Biotin--[acetyl-CoA-carboxylase] ligase	P:cellular protein modification process; F:biotin-[acetyl-CoA-carboxylase] ligase activity
core/4282/2/WP_015091111.1	3-oxoacyl-[acyl-carrier- ] reductase	249	5	1.47456e-180	99	4	F:3-oxoacyl-[acyl-carrier-protein] reductase (NADPH) activity; F:NAD binding; P:oxidation-reduction process; P:fatty acid biosynthetic process	Fatty-acid synthase; 3-oxoacyl-[acyl-carrier-protein] reductase	F:3-oxoacyl-[acyl-carrier-protein] reductase (NADPH) activity; F:NAD binding; F:oxidoreductase activity; P:oxidation-reduction process; P:fatty acid biosynthetic process
core/4292/2/WP_015092150.1	ribonuclease HI	242	5	5.07079e-180	96	6	F:magnesium ion binding; F:nucleic acid binding; P:RNA phosphodiester bond hydrolysis, endonucleolytic; F:RNA-DNA hybrid ribonuclease activity; C:cytoplasm; P:RNA catabolic process	Acting on ester bonds; Acting on ester bonds; Ribonuclease H	F:nucleic acid binding; F:RNA-DNA hybrid ribonuclease activity
core/4299/2/WP_015089387.1	haloacid dehalogenase	247	5	0	95.2	2	F:phosphatase activity; P:dephosphorylation	4-nitrophenylphosphatase	no GO terms
core/4300/2/WP_015092413.1	ABC transporter ATP-binding	248	5	0	95.2	2	F:ATPase activity; F:ATP binding	Adenosinetriphosphatase; Nucleoside-triphosphate phosphatase	F:ATPase activity; F:ATP binding
core/4305/2/WP_041577864.1	2,3-diphosphoglycerate-dependent phosphoglycerate mutase	248	5	0	98.8	3	P:gluconeogenesis; P:glycolytic process; F:2,3-bisphosphoglycerate-dependent phosphoglycerate mutase activity	Intramolecular transferases	F:intramolecular transferase activity, phosphotransferases; F:catalytic activity; P:glycolytic process; P:metabolic process; F:phosphoglycerate mutase activity
core/4317/2/WP_041577058.1	triose-phosphate isomerase	241	5	2.10894e-163	97.6	5	P:gluconeogenesis; C:cytoplasm; P:pentose-phosphate shunt; P:glycolytic process; F:triose-phosphate isomerase activity	Triose-phosphate isomerase	F:catalytic activity; P:metabolic process; P:glycolytic process; F:triose-phosphate isomerase activity
core/4342/2/WP_041577855.1	ribonuclease PH	243	5	1.38047e-170	98.2	5	P:RNA phosphodiester bond hydrolysis; F:tRNA-specific ribonuclease activity; P:tRNA processing; F:tRNA nucleotidyltransferase activity; F:tRNA binding	tRNA nucleotidyltransferase	P:tRNA processing; F:tRNA nucleotidyltransferase activity; F:tRNA binding
core/4345/2/WP_015089948.1	3-deoxy-manno-octulosonate cytidylyltransferase	247	5	9.75043e-169	95.8	4	F:3-deoxy-manno-octulosonate cytidylyltransferase activity; P:keto-3-deoxy-D-manno-octulosonic acid biosynthetic process; C:cytoplasm; P:CMP-keto-3-deoxy-D-manno-octulosonic acid biosynthetic process	3-deoxy-manno-octulosonate cytidylyltransferase	F:3-deoxy-manno-octulosonate cytidylyltransferase activity; C:cytoplasm
core/4400/2/WP_015092739.1	isoprenyl transferase	244	5	0	97.2	2	F:magnesium ion binding; F:prenyltransferase activity		F:transferase activity, transferring alkyl or aryl (other than methyl) groups
core/4448/2/WP_015091579.1	GTP cyclohydrolase I	242	5	4.04464e-159	98	7	F:GTP binding; F:zinc ion binding; C:cytoplasm; F:GTP cyclohydrolase I activity; P:7,8-dihydroneopterin 3'-triphosphate biosynthetic process; P:tetrahydrofolate biosynthetic process; P:one-carbon metabolic process	GTP cyclohydrolase I	C:cytoplasm; F:GTP cyclohydrolase I activity; P:tetrahydrofolate biosynthetic process
core/4461/2/WP_015091038.1	pyridoxine 5 -phosphate synthase	241	5	9.91296e-179	97.8	3	P:pyridoxine biosynthetic process; C:cytoplasm; F:pyridoxine 5'-phosphate synthase activity	Pyridoxine 5'-phosphate synthase	P:pyridoxine biosynthetic process; F:catalytic activity; C:cytoplasm; F:pyridoxine 5'-phosphate synthase activity
core/4473/2/WP_015089982.1	LPS export ABC transporter ATP-binding	240	5	8.65989e-174	98	4	F:ATPase activity; F:ATP binding; P:transmembrane transport; C:ATP-binding cassette (ABC) transporter complex	Adenosinetriphosphatase; Nucleoside-triphosphate phosphatase	F:ATPase activity; F:ATP binding; P:transmembrane transport; C:ATP-binding cassette (ABC) transporter complex
core/4484/2/WP_015092480.1	bifunctional demethylmenaquinone methyltransferase 2-methoxy-6-polyprenyl-1,4-benzoquinol methylase	236	5	5.9572e-166	97.6	6	F:2-octaprenyl-6-methoxy-1,4-benzoquinone methylase activity; P:menaquinone biosynthetic process; P:aerobic respiration; P:ubiquinone biosynthetic process; F:2-polyprenyl-6-methoxy-1,4-benzoquinone methyltransferase activity; P:methylation	2-methoxy-6-polyprenyl-1,4-benzoquinol methylase	F:methyltransferase activity
core/4502/2/WP_015092022.1	orotidine-5 -phosphate decarboxylase	230	5	9.90815e-169	98.2	3	P:'de novo' pyrimidine nucleobase biosynthetic process; F:orotidine-5'-phosphate decarboxylase activity; P:'de novo' UMP biosynthetic process	Orotidine-5'-phosphate decarboxylase	P:'de novo' pyrimidine nucleobase biosynthetic process; F:catalytic activity; F:orotidine-5'-phosphate decarboxylase activity; P:metabolic process; P:'de novo' UMP biosynthetic process
core/4523/2/WP_015090345.1	RNA methylase	236	5	6.83848e-176	96.2	4	F:tRNA (guanosine-2'-O-)-methyltransferase activity; F:RNA binding; C:integral component of membrane; P:tRNA methylation	tRNA (guanosine(18)-2'-O)-methyltransferase	F:RNA methyltransferase activity; F:RNA binding; P:RNA processing; F:methyltransferase activity; P:tRNA methylation
core/4533/2/WP_041576878.1	tRNA (N6-threonylcarbamoyladenosine(37)-N6)-methyltransferase	235	5	3.17219e-172	97.8				no GO terms
core/4541/2/WP_015092392.1	ABC transporter ATP-binding	237	5	8.2488e-172	97.4	4	F:ATPase activity; F:ATP binding; P:branched-chain amino acid transport; F:branched-chain amino acid transmembrane transporter activity	Adenosinetriphosphatase; Nucleoside-triphosphate phosphatase	F:ATPase activity; F:ATP binding; P:branched-chain amino acid transport; F:branched-chain amino acid transmembrane transporter activity
core/4544/2/WP_041578118.1	UMP kinase	237	5	4.34961e-157	98.2	5	F:ATP binding; P:nucleotide phosphorylation; C:cytoplasm; P:'de novo' CTP biosynthetic process; F:UMP kinase activity	UMP kinase	F:uridylate kinase activity; C:cytoplasm; F:UMP kinase activity; P:pyrimidine nucleotide biosynthetic process
core/4568/2/WP_015092336.1	flagellar	182	5	3.09606e-121	98.6	4	P:chemotaxis; C:integral component of membrane; P:bacterial-type flagellum-dependent cell motility; C:bacterial-type flagellum basal body		P:chemotaxis; P:bacterial-type flagellum-dependent cell motility; C:bacterial-type flagellum basal body
core/4575/2/WP_041578220.1	tRNA (guanosine(46)-N7)-methyltransferase	209	5	1.74962e-155	99.2	3	P:RNA (guanine-N7)-methylation; F:tRNA (guanine-N7-)-methyltransferase activity; P:tRNA modification	tRNA (guanine(46)-N(7))-methyltransferase	F:tRNA (guanine-N7-)-methyltransferase activity; P:tRNA modification
core/4583/2/WP_015092016.1	50S ribosomal L1	235	5	1.19946e-124	98.4	6	P:regulation of translation; F:structural constituent of ribosome; C:large ribosomal subunit; F:tRNA binding; F:rRNA binding; P:translation		F:RNA binding; F:structural constituent of ribosome; C:large ribosomal subunit; P:translation
core/4596/2/WP_015089219.1	ATP synthase subunit A	229	5	6.10283e-147	97.6	5	C:proton-transporting ATP synthase complex, coupling factor F(o); C:integral component of membrane; C:plasma membrane; F:proton-transporting ATP synthase activity, rotational mechanism; P:plasma membrane ATP synthesis coupled proton transport	Adenosinetriphosphatase; Nucleoside-triphosphate phosphatase	F:hydrogen ion transmembrane transporter activity; C:proton-transporting ATP synthase complex, coupling factor F(o); P:ATP synthesis coupled proton transport
core/4597/2/WP_041577794.1	FKBP-type peptidyl-prolyl cis-trans isomerase	231	5	2.31638e-151	99.6	3	F:peptidyl-prolyl cis-trans isomerase activity; P:protein peptidyl-prolyl isomerization; P:protein folding	Peptidylprolyl isomerase	P:protein folding
core/4602/2/WP_015091066.1	family DNA-binding transcriptional regulator	232	5	1.44214e-170	97	4	F:DNA binding; C:cytoplasm; P:transcription, DNA-templated; P:regulation of transcription, DNA-templated		no GO terms
core/4613/2/WP_015091186.1	transferase subunit A	232	5	3.51991e-148	97.8	2	F:3-oxoacid CoA-transferase activity; P:metabolic process	3-oxoacid CoA-transferase	P:metabolic process; F:CoA-transferase activity
core/4632/2/WP_015089752.1	endonuclease III	217	5	1.18356e-160	93.6	7	F:DNA binding; P:nucleic acid phosphodiester bond hydrolysis; P:base-excision repair; F:metal ion binding; F:DNA-(apurinic or apyrimidinic site) lyase activity; F:DNA N-glycosylase activity; F:4 iron, 4 sulfur cluster binding	DNA-(apurinic or apyrimidinic site) lyase	P:DNA repair; P:base-excision repair; F:catalytic activity; F:DNA-(apurinic or apyrimidinic site) lyase activity; F:4 iron, 4 sulfur cluster binding
core/4643/2/WP_015090707.1	dolichyl-phosphate beta-D-mannosyltransferase	231	5	7.90963e-169	98.2	1	F:transferase activity, transferring glycosyl groups		no GO terms
core/4644/2/WP_015090210.1	ABC transporter ATP-binding	229	5	2.81815e-153	96	2	F:ATPase activity; F:ATP binding	Adenosinetriphosphatase; Nucleoside-triphosphate phosphatase	F:ATPase activity; F:ATP binding
core/4645/2/WP_015092794.1	deoxyribose-phosphate aldolase	220	5	1.32211e-144	97.8	5	F:deoxyribose-phosphate aldolase activity; C:cytoplasm; P:deoxyribonucleotide catabolic process; P:carbohydrate catabolic process; P:deoxyribose phosphate catabolic process	Deoxyribose-phosphate aldolase	F:deoxyribose-phosphate aldolase activity; C:cytoplasm; F:catalytic activity; P:deoxyribonucleotide catabolic process; F:lyase activity
core/4649/2/WP_015091309.1	7-cyano-7-deazaguanine synthase	231	5	5.11152e-160	96.6	4	F:ATP binding; F:zinc ion binding; P:queuosine biosynthetic process; F:ligase activity, forming carbon-nitrogen bonds		no GO terms
core/4683/2/WP_015091620.1	DNA-binding response regulator	228	5	1.8277e-165	97	5	F:DNA binding; P:transcription, DNA-templated; P:phosphorelay signal transduction system; P:regulation of transcription, DNA-templated; C:intracellular		F:DNA binding; P:phosphorelay signal transduction system; P:regulation of transcription, DNA-templated
core/4695/2/WP_080602463.1	ABC transporter ATP-binding	220	5	2.52637e-160	98.4	5	F:ATPase activity; F:lipoprotein transporter activity; F:ATP binding; C:ATP-binding cassette (ABC) transporter complex; P:lipoprotein transport	Adenosinetriphosphatase; Nucleoside-triphosphate phosphatase	F:ATPase activity; F:lipoprotein transporter activity; F:ATP binding; C:membrane; P:lipoprotein transport
core/4724/2/WP_015091782.1	ribulose-phosphate 3-epimerase	210	5	1.02865e-136	98.4	4	P:carbohydrate metabolic process; F:metal ion binding; P:pentose-phosphate shunt; F:ribulose-phosphate 3-epimerase activity	Ribulose-phosphate 3-epimerase	P:carbohydrate metabolic process; F:racemase and epimerase activity, acting on carbohydrates and derivatives; P:pentose-phosphate shunt; F:catalytic activity; P:metabolic process; F:ribulose-phosphate 3-epimerase activity
core/4725/2/WP_015091431.1	DedA family protein	212	5	2.12506e-132	98	1	C:integral component of membrane		no GO terms
core/4738/2/WP_015092446.1	DNA-binding response regulator	224	5	7.54075e-163	96.6	5	F:DNA binding; P:transcription, DNA-templated; P:phosphorelay signal transduction system; P:regulation of transcription, DNA-templated; C:intracellular		F:DNA binding; P:phosphorelay signal transduction system; P:regulation of transcription, DNA-templated
core/4743/2/WP_015091204.1	ribonuclease HII	205	5	1.75868e-146	97.6	6	P:RNA phosphodiester bond hydrolysis, endonucleolytic; F:RNA-DNA hybrid ribonuclease activity; F:RNA binding; C:cytoplasm; F:manganese ion binding; P:RNA catabolic process	Acting on ester bonds; Acting on ester bonds; Ribonuclease H	F:nucleic acid binding; F:RNA-DNA hybrid ribonuclease activity; F:RNA binding
core/4755/2/WP_015092007.1	50S ribosomal L3	220	5	3.63499e-159	97	4	F:structural constituent of ribosome; C:ribosome; F:rRNA binding; P:translation		F:structural constituent of ribosome; C:ribosome; C:intracellular; P:translation
core/4781/2/WP_015090891.1	murein peptide amidase A	215	5	7.59794e-157	95.4	4	F:hydrolase activity, acting on ester bonds; F:carboxypeptidase activity; F:metal ion binding; P:proteolysis		F:hydrolase activity, acting on ester bonds; P:metabolic process
core/4799/2/WP_015089478.1	cytochrome c oxidase subunit III	221	5	5.98794e-147	96.4	5	F:cytochrome-c oxidase activity; C:integral component of membrane; P:hydrogen ion transmembrane transport; C:plasma membrane; P:aerobic electron transport chain	Cytochrome-c oxidase	F:cytochrome-c oxidase activity; F:heme-copper terminal oxidase activity; C:membrane; P:respiratory electron transport chain; P:aerobic electron transport chain
core/4803/2/WP_015090131.1	phosphate transport system regulatory	221	5	2.65762e-156	97.8	4	P:negative regulation of phosphate metabolic process; P:phosphate ion transport; C:cytoplasm; P:cellular phosphate ion homeostasis		P:negative regulation of phosphate metabolic process; C:cytoplasm; P:cellular phosphate ion homeostasis
core/4820/2/WP_080602363.1	translation initiation factor IF-3	222	5	4.1963e-128	99.6	3	F:translation initiation factor activity; C:cytoplasm; P:translational initiation		F:translation initiation factor activity; P:translational initiation
core/4832/2/WP_041576711.1	DUF374 domain-containing	221	5	7.22259e-146	96.6				no GO terms
core/4852/2/WP_015091077.1	Zn-dependent protease	220	5	2.04185e-148	94.6	3	P:proteolysis; C:integral component of membrane; F:metalloendopeptidase activity	Acting on peptide bonds (peptidases)	P:proteolysis; F:metalloendopeptidase activity
core/4855/2/WP_015089352.1	cell division ATP-binding	220	5	3.21616e-160	98.2	3	F:ATPase activity; P:cell division; F:ATP binding	Adenosinetriphosphatase; Nucleoside-triphosphate phosphatase	P:cell division; F:ATPase activity; F:ATP binding
core/4867/2/WP_041576713.1	cytochrome B subunit	219	5	1.09236e-156	97	3	C:integral component of membrane; P:oxidation-reduction process; F:succinate dehydrogenase activity	Deleted entry	C:membrane
core/4876/2/WP_015091737.1	50S ribosomal L25	213	5	5.51282e-132	95.6	4	F:structural constituent of ribosome; F:5S rRNA binding; C:ribosome; P:translation		F:structural constituent of ribosome; F:5S rRNA binding; C:ribosome; P:translation
core/4885/2/WP_015092131.1	16S rRNA (cytidine(1402)-2 -O)-methyltransferase	218	5	6.33036e-147	95.6	2	F:methyltransferase activity; P:methylation		P:metabolic process; F:methyltransferase activity
core/4902/2/WP_015091793.1	family lipo	214	5	2.2684e-124	97	2	C:integral component of membrane; C:cell outer membrane		C:integral component of membrane; C:cell outer membrane
core/4904/2/WP_015091187.1	transferase subunit B	218	5	1.27486e-135	98.8	2	F:3-oxoacid CoA-transferase activity; P:metabolic process	3-oxoacid CoA-transferase	P:metabolic process; F:CoA-transferase activity
core/4925/2/WP_041577066.1	cytidylate kinase	217	5	4.05278e-159	98.6	5	F:cytidylate kinase activity; F:ATP binding; P:nucleotide phosphorylation; C:cytoplasm; P:pyrimidine nucleotide metabolic process	UMP/CMP kinase	F:cytidylate kinase activity; F:ATP binding; P:nucleobase-containing compound metabolic process
core/4929/2/WP_015090676.1	uridine kinase	207	5	5.95787e-151	94.6	4	F:ATP binding; F:uridine kinase activity; P:UMP biosynthetic process; P:phosphorylation	Uridine kinase	F:ATP binding; P:metabolic process; F:kinase activity
core/4934/2/WP_015089528.1	arylesterase	199	5	7.85323e-129	97	1	F:hydrolase activity		no GO terms
core/5001/2/WP_041577964.1	SCO family	214	5	1.33756e-145	98.8	1	C:integral component of membrane		P:cell redox homeostasis
core/5003/2/WP_080602334.1	dTMP kinase	214	5	6.0646e-154	99.6	5	F:thymidylate kinase activity; F:ATP binding; P:nucleotide phosphorylation; P:dTDP biosynthetic process; P:dTTP biosynthetic process	dTMP kinase	F:ATP binding; F:thymidylate kinase activity; P:dTDP biosynthetic process
core/5060/2/WP_041578188.1	DedA protein	209	5	9.47345e-135	99.2	1	C:integral component of membrane		no GO terms
core/5100/2/WP_015092135.1	30S ribosomal S4	208	5	1.46796e-149	98	4	F:structural constituent of ribosome; C:small ribosomal subunit; F:rRNA binding; P:translation		F:RNA binding; F:structural constituent of ribosome; C:small ribosomal subunit; F:rRNA binding; C:intracellular; P:translation
core/5103/2/WP_015092006.1	50S ribosomal L4	209	5	2.5367e-150	98.4	4	F:structural constituent of ribosome; C:ribosome; F:rRNA binding; P:translation		F:structural constituent of ribosome; C:ribosome; P:translation
core/5179/2/WP_015092600.1	superoxide dismutase	206	5	9.72282e-153	97.2	4	F:metal ion binding; P:removal of superoxide radicals; P:oxidation-reduction process; F:superoxide dismutase activity	Superoxide dismutase	P:superoxide metabolic process; F:metal ion binding; P:oxidation-reduction process; F:superoxide dismutase activity
core/5188/2/WP_015092777.1	DNA polymerase III subunit epsilon	205	5	1.64662e-146	98.2	4	F:DNA binding; F:DNA-directed DNA polymerase activity; P:DNA replication; P:DNA biosynthetic process	DNA-directed DNA polymerase	F:nucleic acid binding; F:DNA binding; F:DNA-directed DNA polymerase activity; P:DNA replication
core/5203/2/WP_080602332.1	polyisoprenoid-binding protein	205	5	1.6522e-144	95.6				no GO terms
core/5213/2/WP_041578098.1	DNA repair and genetic recombination	204	5	5.28389e-137	98.6	4	F:magnesium ion binding; F:DNA binding; P:DNA repair; P:DNA recombination		F:DNA binding; P:DNA repair; P:DNA recombination
core/5215/2/WP_015090565.1	ribosomal RNA large subunit methyltransferase E	196	5	2.8404e-142	98.6	4	P:cell division; F:rRNA (uridine-2'-O-)-methyltransferase activity; C:cytoplasm; P:rRNA methylation		P:RNA methylation; F:methyltransferase activity; P:methylation
core/5232/2/WP_015091784.1	peptide deformylase	201	5	1.57385e-117	97.6	3	F:iron ion binding; F:peptide deformylase activity; P:translation	Peptide deformylase	no GO terms
core/5236/2/WP_015091601.1	DUF502 domain-containing	203	5	1.71297e-117	97.8	1	C:integral component of membrane		no GO terms
core/5270/2/WP_015089980.1	adventurous gliding motility S	196	5	2.78929e-140	96.6	4	P:protein transport; C:integral component of membrane; C:plasma membrane; F:transporter activity		C:membrane; P:transport; F:transporter activity
core/5275/2/WP_015091466.1	hypothetical protein	201	5	5.23783e-149	93.4				no GO terms
core/5279/2/WP_015091734.1	non-canonical purine NTP HAM1 family	199	5	8.46141e-145	98.6	6	F:nucleotide binding; P:purine nucleotide metabolic process; F:metal ion binding; P:nucleoside triphosphate catabolic process; F:nucleoside-triphosphatase activity; F:nucleoside-triphosphate diphosphatase activity	Nucleoside-triphosphate diphosphatase; Nucleoside-triphosphate phosphatase	P:nucleoside triphosphate catabolic process; F:nucleoside-triphosphatase activity; F:nucleoside-triphosphate diphosphatase activity
core/5287/2/WP_015089403.1	penicillin-binding activator	199	5	1.32692e-144	98.4				no GO terms
core/5292/2/WP_051026261.1	ribosome biogenesis GTP-binding	200	5	8.46157e-145	99.4	5	F:magnesium ion binding; F:GTP binding; P:cell division; F:GTPase activity; P:cell cycle	Nucleoside-triphosphate phosphatase	F:GTP binding
core/5312/2/WP_015089779.1	16S rRNA (guanine(966)-N(2))-methyltransferase	199	5	1.63653e-137	96	3	F:nucleic acid binding; P:rRNA methylation; F:methyltransferase activity		F:nucleic acid binding; P:rRNA methylation; F:methyltransferase activity; P:methylation
core/5317/2/WP_015091548.1	Holliday junction branch migration	196	5	1.24707e-136	95	8	F:DNA binding; F:ATP binding; P:DNA repair; P:DNA duplex unwinding; P:DNA recombination; C:Holliday junction helicase complex; F:four-way junction helicase activity; P:SOS response	Nucleoside-triphosphate phosphatase	F:DNA binding; P:DNA repair; F:ATP binding; F:DNA helicase activity; P:DNA recombination; C:Holliday junction helicase complex; F:four-way junction helicase activity
core/5368/2/WP_015090349.1	bifunctional o-acetylhomoserine o-acetylserine sulfhydrylase	196	5	9.12845e-133	96.4				no GO terms
core/5369/2/WP_015091613.1	pyridoxamine 5 -phosphate oxidase	196	5	1.03078e-144	95.4	5	F:pyridoxamine-phosphate oxidase activity; P:pyridoxal phosphate biosynthetic process; P:pyridoxine biosynthetic process; F:FMN binding; P:oxidation-reduction process	Pyridoxal 5'-phosphate synthase	F:pyridoxamine-phosphate oxidase activity; P:pyridoxine biosynthetic process; F:FMN binding; F:oxidoreductase activity, acting on the CH-NH2 group of donors; F:cofactor binding; P:oxidation-reduction process
core/5395/2/WP_015091206.1	RNA methyltransferase	194	5	9.25442e-144	94.2				no GO terms
core/5413/2/WP_080602380.1	M23 family peptidase	193	5	6.13639e-141	96.6	1	F:hydrolase activity		no GO terms
core/5421/2/WP_015090752.1	cytochrome c	193	5	5.77495e-132	94.8	2	F:electron carrier activity; F:heme binding		F:electron carrier activity; F:heme binding
core/5439/2/WP_015090745.1	ATP:cob(I)alamin adenosyltransferase	191	5	6.86287e-140	97.8	1	F:transferase activity		no GO terms
core/5442/2/WP_015091738.1	aminoacyl-tRNA hydrolase	187	5	1.42838e-135	97.6	3	C:cytoplasm; F:aminoacyl-tRNA hydrolase activity; P:translation	Aminoacyl-tRNA hydrolase; Carboxylesterase	F:aminoacyl-tRNA hydrolase activity
core/5488/2/WP_015092844.1	highly subtilis Jag	186	5	1.65443e-133	96.6	1	F:nucleic acid binding		F:nucleic acid binding
core/5495/2/WP_015090387.1	hypothetical protein	172	5	2.54925e-100	99				no IPS match
core/5516/2/WP_041577939.1	NADH-quinone oxidoreductase subunit B	187	5	3.45287e-138	98.4	7	F:quinone binding; F:iron ion binding; F:NADH dehydrogenase (ubiquinone) activity; P:oxidation-reduction process; F:4 iron, 4 sulfur cluster binding; P:transport; C:plasma membrane	Acting on NADH or NADPH; NADH dehydrogenase; NADH:ubiquinone reductase (H(+)-translocating)	F:quinone binding; F:NADH dehydrogenase (ubiquinone) activity; P:oxidation-reduction process; F:4 iron, 4 sulfur cluster binding; F:iron-sulfur cluster binding
core/5542/2/WP_015091551.1	elongation factor P	188	5	3.5438e-136	98.2	3	F:translation elongation factor activity; C:cytoplasm; P:translational elongation		F:translation elongation factor activity; C:cytoplasm; P:peptide biosynthetic process; P:translational elongation
core/5555/2/WP_015092738.1	ribosome recycling factor	186	5	1.81243e-116	98.4	2	P:translational termination; C:cytoplasm		P:translation
core/5588/2/WP_015090481.1	oligoribonuclease	175	5	2.14069e-127	97	2	F:nucleic acid binding; F:hydrolase activity		F:nucleic acid binding; F:3'-5'-exoribonuclease activity
core/5590/2/WP_015091415.1	iron-sulfur cluster biogenesis	186	5	5.80893e-136	95.6	3	F:iron ion binding; F:iron-sulfur cluster binding; P:iron-sulfur cluster assembly		F:iron ion binding; F:iron-sulfur cluster binding; P:iron-sulfur cluster assembly
core/5613/2/WP_015090713.1	guanylate kinase	185	5	2.51117e-133	95.4	6	F:ATP binding; C:cytoplasm; P:GDP metabolic process; P:GMP metabolic process; F:guanylate kinase activity; P:phosphorylation	Guanylate kinase	P:purine nucleotide metabolic process; F:guanylate kinase activity
core/5620/2/WP_041577404.1	cytochrome c	181	5	2.47497e-135	95.2	4	F:electron carrier activity; P:oxidation-reduction process; F:nitrite reductase (cytochrome, ammonia-forming) activity; F:heme binding	Nitrite reductase (cytochrome; ammonia-forming)	F:electron carrier activity; F:heme binding
core/5630/2/WP_080602315.1	HNH endonuclease	177	5	5.10181e-120	99.6				F:nucleic acid binding
core/5642/2/WP_015091247.1	DUF4442 domain-containing	161	5	2.98924e-114	97.6	1	C:integral component of membrane		no GO terms
core/5654/2/WP_015091789.1	thioredoxin family	183	5	8.91605e-136	95.4	4	F:antioxidant activity; F:oxidoreductase activity; P:cellular oxidant detoxification; P:oxidation-reduction process		F:antioxidant activity; F:oxidoreductase activity; P:oxidation-reduction process; P:cell redox homeostasis
core/5674/2/WP_051026321.1	50S ribosomal L10	181	5	3.67842e-116	97.8	4	P:ribosome biogenesis; C:ribosome; F:large ribosomal subunit rRNA binding; P:translation		P:ribosome biogenesis; C:intracellular
core/5684/2/WP_041577914.1	50S ribosomal L17	181	5	4.83755e-88	98.4	3	F:structural constituent of ribosome; C:ribosome; P:translation		F:structural constituent of ribosome; C:ribosome; C:intracellular; P:translation
core/5707/2/WP_041577918.1	50S ribosomal L6	180	5	2.47291e-125	98	4	F:structural constituent of ribosome; C:ribosome; F:rRNA binding; P:translation		F:structural constituent of ribosome; F:rRNA binding; C:ribosome; P:translation
core/5740/2/WP_011163516.1	orotate phosphoribosyltransferase	179	5	3.46348e-127	97	3	F:magnesium ion binding; P:'de novo' UMP biosynthetic process; F:orotate phosphoribosyltransferase activity	Orotate phosphoribosyltransferase	P:nucleoside metabolic process; P:pyrimidine nucleotide biosynthetic process; F:orotate phosphoribosyltransferase activity
core/5751/2/WP_041576741.1	7-cyano-7-deazaguanine reductase	170	5	4.7602e-124	98.6	6	F:preQ1 synthase activity; P:queuosine biosynthetic process; C:cytoplasm; P:oxidation-reduction process; F:oxidoreductase activity, acting on other nitrogenous compounds as donors, with NAD or NADP as acceptor; F:hydrolase activity	PreQ(1) synthase	F:preQ1 synthase activity; P:queuosine biosynthetic process; C:cytoplasm; P:oxidation-reduction process; F:oxidoreductase activity, acting on other nitrogenous compounds as donors, with NAD or NADP as acceptor
core/5760/2/WP_011166188.1	NADH dehydrogenase	178	5	6.80683e-108	96.2	3	C:integral component of membrane; F:NADH dehydrogenase (ubiquinone) activity; P:oxidation-reduction process	Acting on NADH or NADPH; NADH dehydrogenase; NADH:ubiquinone reductase (H(+)-translocating)	F:NADH dehydrogenase (ubiquinone) activity; P:oxidation-reduction process
core/5766/2/WP_015091481.1	dCTP deaminase	178	5	9.8748e-130	98.4	2	P:dUTP biosynthetic process; F:dCTP deaminase activity	dCTP deaminase	P:dUTP biosynthetic process; F:dCTP deaminase activity
core/5773/2/WP_041576818.1	cytochrome c	178	5	5.39978e-130	97.4	3	F:electron carrier activity; C:integral component of membrane; F:heme binding		F:electron carrier activity; F:heme binding
core/5790/2/WP_015092370.1	signal peptidase II	169	5	9.69301e-94	97.6	4	F:aspartic-type endopeptidase activity; P:proteolysis; C:integral component of membrane; C:plasma membrane	Acting on peptide bonds (peptidases)	F:aspartic-type endopeptidase activity; P:proteolysis; C:membrane
core/5806/2/WP_015092807.1	nucleotide exchange factor	172	5	4.71777e-110	97.6	6	F:protein homodimerization activity; C:cytoplasm; F:chaperone binding; P:regulation of catalytic activity; P:protein folding; F:adenyl-nucleotide exchange factor activity		F:protein homodimerization activity; F:chaperone binding; P:protein folding; F:adenyl-nucleotide exchange factor activity
core/5833/2/WP_015090751.1	DUF3341 domain-containing	174	5	1.8796e-115	92	1	C:integral component of membrane		no GO terms
core/5834/2/WP_015091989.1	DUF2062 domain-containing	174	5	1.14709e-66	95.6	1	C:integral component of membrane		no GO terms
core/5855/2/WP_041577938.1	NADH-quinone oxidoreductase subunit I	174	5	5.72445e-129	99.4	6	F:NADH dehydrogenase (quinone) activity; F:quinone binding; F:iron ion binding; P:oxidation-reduction process; F:4 iron, 4 sulfur cluster binding; C:plasma membrane	Acting on NADH or NADPH; NADH dehydrogenase	C:membrane; P:oxidation-reduction process; F:4 iron, 4 sulfur cluster binding; F:oxidoreductase activity, acting on NAD(P)H
core/5856/2/WP_041577388.1	ribosome maturation factor	174	5	1.60609e-123	98.2	2	C:cytoplasm; P:ribosomal small subunit biogenesis		P:ribosomal small subunit biogenesis
core/5873/2/WP_015092137.1	serine O-acetyltransferase	168	5	1.63152e-104	96	3	C:cytoplasm; F:serine O-acetyltransferase activity; P:cysteine biosynthetic process from serine	Serine O-acetyltransferase	F:serine O-acetyltransferase activity; C:cytoplasm; F:transferase activity; P:cysteine biosynthetic process from serine
core/5883/2/WP_015089314.1	hypoxanthine phosphoribosyltransferase	172	5	9.32769e-122	98.6	4	C:cytoplasm; P:purine ribonucleoside salvage; F:hypoxanthine phosphoribosyltransferase activity; F:guanine phosphoribosyltransferase activity	Hypoxanthine phosphoribosyltransferase	C:cytoplasm; P:nucleoside metabolic process; P:purine ribonucleoside salvage; F:hypoxanthine phosphoribosyltransferase activity
core/5890/2/WP_015090940.1	acyl- thioester hydrolase	143	5	1.56669e-103	98	1	F:hydrolase activity		no GO terms
core/5892/2/WP_015089786.1	hypothetical protein	169	5	8.84582e-122	98.4				no IPS match
core/5894/2/WP_015091174.1	gamma carbonic anhydrase family	169	5	1.97949e-119	97.2	1	F:transferase activity		no GO terms
core/5936/2/WP_015089909.1	hypothetical protein	169	5	4.56743e-118	97.6	1	F:cyclic-di-GMP binding		F:cyclic-di-GMP binding
core/5964/2/WP_015090453.1	EVE domain-containing	152	5	3.87353e-110	94.8				no GO terms
core/5985/2/WP_015089970.1	hypothetical protein	167	5	7.58137e-105	99.2	3	F:metal ion binding; F:3-deoxy-manno-octulosonate-8-phosphatase activity; P:dephosphorylation	3-deoxy-manno-octulosonate-8-phosphatase; 4-nitrophenylphosphatase	F:3-deoxy-manno-octulosonate-8-phosphatase activity
core/5987/2/WP_015090388.1	DNA starvation stationary phase protection	167	5	1.02376e-120	96.2	7	F:oxidoreductase activity, oxidizing metal ions; P:cellular iron ion homeostasis; C:cell; F:DNA binding; F:ferric iron binding; P:oxidation-reduction process; P:response to stress		P:cellular iron ion homeostasis; F:oxidoreductase activity, oxidizing metal ions; F:ferric iron binding; P:oxidation-reduction process; P:response to stress
core/6024/2/WP_015089461.1	tRNA (cytidine(34)-2 -O)-methyltransferase	160	5	3.0366e-117	95.6	5	F:RNA binding; C:cytoplasm; F:tRNA methyltransferase activity; F:S-adenosylmethionine-dependent methyltransferase activity; P:tRNA methylation		F:RNA methyltransferase activity; P:RNA methylation; F:RNA binding; F:methyltransferase activity; P:RNA processing
core/6025/2/WP_051026306.1	transcriptional repressor	165	5	1.1265e-119	99.2	4	F:DNA binding; F:transcription factor activity, sequence-specific DNA binding; F:metal ion binding; P:regulation of transcription, DNA-templated		F:transcription factor activity, sequence-specific DNA binding; P:regulation of transcription, DNA-templated
core/6035/2/WP_015089558.1	transcriptional regulator	165	5	3.10864e-101	98.2	2	P:phosphorelay signal transduction system; C:intracellular		P:phosphorelay signal transduction system
core/6067/2/WP_015090969.1	6-pyruvoyltetrahydropterin synthase	164	5	1.80352e-118	96.8				no GO terms
core/6077/2/WP_015089688.1	phosphatidylglycerophosphatase A	162	5	5.9348e-111	96.6	7	F:metal ion binding; P:phospholipid catabolic process; C:integral component of membrane; F:phosphatidylglycerophosphatase activity; P:phosphatidylglycerol biosynthetic process; P:dephosphorylation; C:plasma membrane	Phosphatidylglycerophosphatase; 4-nitrophenylphosphatase	P:lipid metabolic process; F:phosphatidylglycerophosphatase activity
core/6088/2/WP_015089526.1	family cyclic di-GMP-binding	161	5	7.70498e-100	96.6				no GO terms
core/6098/2/WP_015089696.1	glutathione peroxidase	161	5	3.7556e-115	96.2	4	P:response to oxidative stress; F:glutathione peroxidase activity; P:cellular oxidant detoxification; P:oxidation-reduction process	Glutathione peroxidase; Peroxidase	P:response to oxidative stress; F:glutathione peroxidase activity; P:oxidation-reduction process
core/6110/2/WP_015090474.1	hypothetical protein	139	5	3.67621e-48	98.6				F:protein binding
core/6111/2/WP_041577680.1	transcription elongation factor	162	5	8.99818e-97	98.4	6	F:RNA polymerase binding; F:DNA binding; F:translation elongation factor activity; P:transcription, DNA-templated; P:regulation of DNA-templated transcription, elongation; P:translational elongation		F:RNA polymerase binding; F:DNA binding; P:regulation of DNA-templated transcription, elongation
core/6123/2/WP_015090218.1	transcription elongation factor	158	5	5.04338e-112	98.8	4	F:RNA polymerase binding; F:DNA binding; P:transcription, DNA-templated; P:regulation of DNA-templated transcription, elongation		F:RNA polymerase binding; F:DNA binding; P:regulation of DNA-templated transcription, elongation
core/6134/2/WP_041576929.1	pantetheine-phosphate adenylyltransferase	160	5	3.31718e-112	99	4	F:ATP binding; C:cytoplasm; P:coenzyme A biosynthetic process; F:pantetheine-phosphate adenylyltransferase activity	Pantetheine-phosphate adenylyltransferase	F:catalytic activity; P:coenzyme A biosynthetic process; F:pantetheine-phosphate adenylyltransferase activity; P:biosynthetic process
core/6135/2/WP_015090920.1	thioredoxin-dependent thiol peroxidase	156	5	1.9241e-94	98.8	4	F:antioxidant activity; F:oxidoreductase activity; P:cellular oxidant detoxification; P:oxidation-reduction process		F:antioxidant activity; F:oxidoreductase activity; P:oxidation-reduction process; P:cell redox homeostasis
core/6147/2/WP_015089753.1	family membrane	160	5	6.46501e-113	98.2	1	C:integral component of membrane		no GO terms
core/6174/2/WP_015089525.1	peptidylprolyl isomerase	157	5	6.68668e-109	98.2	3	F:peptidyl-prolyl cis-trans isomerase activity; P:protein peptidyl-prolyl isomerization; P:protein folding	Peptidylprolyl isomerase	no GO terms
core/6208/2/WP_015092286.1	D-glycero-beta-D-manno-heptose 1-phosphate adenylyltransferase	155	5	1.50624e-109	97.4	5	F:ATP binding; P:carbohydrate metabolic process; F:nucleotidyltransferase activity; P:ADP-L-glycero-beta-D-manno-heptose biosynthetic process; F:phosphotransferase activity, alcohol group as acceptor		P:carbohydrate metabolic process; F:nucleotidyltransferase activity; F:catalytic activity; P:biosynthetic process; F:phosphotransferase activity, alcohol group as acceptor
core/6213/2/WP_015092010.1	30S ribosomal S7	157	5	2.64787e-111	99.6	5	F:structural constituent of ribosome; C:small ribosomal subunit; F:tRNA binding; F:rRNA binding; P:translation		F:structural constituent of ribosome; C:small ribosomal subunit; P:translation
core/6219/2/WP_015092108.1	NADH-quinone oxidoreductase subunit	157	5	4.34533e-115	98.4	4	F:metal ion binding; F:NADH dehydrogenase (ubiquinone) activity; P:oxidation-reduction process; F:2 iron, 2 sulfur cluster binding	Acting on NADH or NADPH; NADH dehydrogenase; NADH:ubiquinone reductase (H(+)-translocating)	F:oxidoreductase activity; P:oxidation-reduction process
core/6238/2/WP_041578143.1	50S rRNA methyltransferase	156	5	1.30749e-108	99.4	3	C:cytoplasm; F:rRNA (pseudouridine-N3-)-methyltransferase activity; P:rRNA methylation		C:cytoplasm; F:methyltransferase activity; P:rRNA processing
core/6294/2/WP_015089238.1	30S ribosomal S6	152	5	6.85027e-81	98	4	F:structural constituent of ribosome; C:ribosome; F:rRNA binding; P:translation		F:structural constituent of ribosome; F:rRNA binding; C:ribosome; P:translation
core/6327/2/WP_041576937.1	binding	152	5	1.99747e-107	98.4	3	F:RNA binding; C:cytoplasm; P:trans-translation		F:RNA binding
core/6394/2/WP_015090700.1	deoxyuridine 5 -triphosphate nucleotidohydrolase	149	5	6.73598e-105	98	4	F:magnesium ion binding; F:dUTP diphosphatase activity; P:dUMP biosynthetic process; P:dUTP metabolic process	dUTP diphosphatase; Nucleoside-triphosphate diphosphatase	F:dUTP diphosphatase activity; P:dUTP metabolic process
core/6424/2/WP_015089420.1	glutamyl-tRNA amidotransferase	148	5	8.14832e-99	97.6	2	F:transferase activity; F:carbon-nitrogen ligase activity, with glutamine as amido-N-donor		F:carbon-nitrogen ligase activity, with glutamine as amido-N-donor
core/6434/2/WP_015090208.1	DUF3299 domain-containing	137	5	5.44369e-96	97.8				no GO terms
core/6441/2/WP_015092779.1	DUF2203 domain-containing	120	5	1.91205e-85	96				no GO terms
core/6443/2/WP_015089240.1	50S ribosomal L9	147	5	1.7061e-91	99.4	4	F:structural constituent of ribosome; C:ribosome; F:rRNA binding; P:translation		F:structural constituent of ribosome; C:ribosome; C:intracellular; P:translation
core/6475/2/WP_015089671.1	50S ribosomal L13	146	5	1.04871e-104	98	3	F:structural constituent of ribosome; C:ribosome; P:translation		F:structural constituent of ribosome; C:ribosome; P:translation
core/6492/2/WP_041577915.1	50S ribosomal L15	145	5	1.18517e-78	98.8	4	F:structural constituent of ribosome; C:large ribosomal subunit; F:rRNA binding; P:translation		F:structural constituent of ribosome; C:large ribosomal subunit; C:ribosome; C:intracellular; P:translation
core/6513/2/WP_041576808.1	glycine cleavage system H	135	5	1.24494e-64	100				P:glycine decarboxylation via glycine cleavage system; C:glycine cleavage complex
core/6514/2/WP_015091063.1	Fe-S metabolism	144	5	1.62532e-101	98				no GO terms
core/6515/2/WP_015091205.1	50S ribosomal L19	123	5	5.7535e-81	99.6	3	F:structural constituent of ribosome; C:ribosome; P:translation		F:structural constituent of ribosome; C:ribosome; C:intracellular; P:translation
core/6555/2/WP_015091030.1	polyketide cyclase	143	5	1.7769e-101	98.4				no GO terms
core/6603/2/WP_015092769.1	nucleoside-diphosphate kinase	141	5	1.19613e-98	97	8	F:ATP binding; P:UTP biosynthetic process; C:cytoplasm; F:metal ion binding; P:CTP biosynthetic process; P:GTP biosynthetic process; P:nucleoside diphosphate phosphorylation; F:nucleoside diphosphate kinase activity	Nucleoside-diphosphate kinase	P:UTP biosynthetic process; P:CTP biosynthetic process; P:GTP biosynthetic process; P:nucleoside diphosphate phosphorylation; F:nucleoside diphosphate kinase activity
core/6619/2/WP_015090442.1	hypothetical protein	141	5	1.23166e-59	82.4	1	C:integral component of membrane		no GO terms
core/6640/2/WP_015091927.1	HNH endonuclease	109	5	2.96597e-76	97.6				no GO terms
core/6657/2/WP_041578160.1	molecular chaperone	123	5	6.31265e-74	97.4	1	F:zinc ion binding		F:zinc ion binding
core/6676/2/WP_015089365.1	biopolymer transporter	138	5	3.79161e-95	96.4	4	P:protein transport; C:integral component of membrane; C:plasma membrane; F:transporter activity		C:membrane; P:transport; F:transporter activity
core/6708/2/WP_041577986.1	flagellar basal-body rod	136	5	1.59829e-95	98.2	2	C:bacterial-type flagellum basal body, rod; P:bacterial-type flagellum-dependent cell motility		P:bacterial-type flagellum-dependent cell motility; C:bacterial-type flagellum basal body, rod
core/6722/2/WP_015089769.1	flagellar export chaperone	136	5	4.02888e-84	96.4	3	C:bacterial-type flagellum; P:bacterial-type flagellum assembly; C:cytosol		P:bacterial-type flagellum assembly
core/6727/2/WP_041577077.1	transcription antitermination factor	135	5	7.04621e-95	98.8	3	F:RNA binding; P:regulation of transcription, DNA-templated; P:DNA-templated transcription, termination		F:RNA binding; P:regulation of transcription, DNA-templated; P:DNA-templated transcription, termination
core/6738/2/WP_015089489.1	family peroxiredoxin	135	5	1.1517e-95	94.6				no GO terms
core/6767/2/WP_015091609.1	Co2+ Mg2+ efflux	129	5	1.12898e-90	99				no GO terms
core/6768/2/WP_041576891.1	biopolymer transporter	134	5	3.67981e-75	99.2	4	P:protein transport; C:integral component of membrane; C:plasma membrane; F:transporter activity		C:membrane; P:transport; F:transporter activity
core/6812/2/WP_015089733.1	HIT family	133	5	4.13966e-94	97.4	1	F:hydrolase activity		F:catalytic activity
core/6820/2/WP_015091745.1	nucleotide-gated potassium channel	130	5	8.94856e-91	96.4				no GO terms
core/6907/2/WP_041577919.1	30S ribosomal S8	129	5	2.26055e-89	97.6	4	F:structural constituent of ribosome; C:ribosome; F:rRNA binding; P:translation		F:structural constituent of ribosome; C:ribosome; P:translation
core/6911/2/WP_015089839.1	glycine cleavage system H	129	5	4.13448e-89	98.8	2	P:glycine decarboxylation via glycine cleavage system; C:glycine cleavage complex		P:glycine decarboxylation via glycine cleavage system; C:glycine cleavage complex
core/6944/2/WP_015092552.1	aspartate 1-decarboxylase	124	5	3.62142e-85	98	4	P:pantothenate biosynthetic process; C:cytoplasm; P:alanine biosynthetic process; F:aspartate 1-decarboxylase activity	Aspartate 1-decarboxylase	P:alanine biosynthetic process; F:aspartate 1-decarboxylase activity
core/6959/2/WP_015090881.1	translation initiation inhibitor	125	5	9.97569e-87	99				no GO terms
core/6995/2/WP_015092539.1	adenylyltransferase sulfurtransferase	126	5	3.19561e-89	96	2	F:hydroxyacylglutathione hydrolase activity; F:transferase activity	Hydroxyacylglutathione hydrolase	no GO terms
core/6999/2/WP_015092563.1	acetyl- carboxylase biotin carboxyl carrier subunit	126	5	2.21035e-55	97				no GO terms
core/7004/2/WP_015091300.1	hypothetical protein	115	5	1.75542e-77	99.4	1	C:integral component of membrane		no GO terms
core/7009/2/WP_015092334.1	flagellar motor switch	122	5	3.91743e-82	97.2	5	P:chemotaxis; C:membrane; P:bacterial-type flagellum-dependent cell motility; C:bacterial-type flagellum basal body; F:motor activity	Nucleoside-triphosphate phosphatase	P:chemotaxis; C:bacterial-type flagellum; C:membrane; P:bacterial-type flagellum-dependent cell motility; F:motor activity; C:bacterial-type flagellum basal body
core/7010/2/WP_015092019.1	pre translocase subunit	125	5	1.18635e-46	96.2	8	P:protein targeting; F:P-P-bond-hydrolysis-driven protein transmembrane transporter activity; P:intracellular protein transmembrane transport; C:integral component of membrane; P:protein transport by the Sec complex; P:protein secretion; C:intracellular; C:plasma membrane		P:protein targeting; F:P-P-bond-hydrolysis-driven protein transmembrane transporter activity; C:membrane; C:integral component of membrane; P:intracellular protein transport; P:protein secretion
core/7042/2/WP_015092014.1	50S ribosomal L7 L12	121	5	2.67014e-57	95.8	3	F:structural constituent of ribosome; C:ribosome; P:translation		F:structural constituent of ribosome; C:ribosome; C:intracellular; P:translation
core/7045/2/WP_041576838.1	family transcriptional regulator	119	5	1.74173e-80	98.2	5	C:cell; F:protein disulfide oxidoreductase activity; F:electron carrier activity; P:cell redox homeostasis; P:oxidation-reduction process		F:protein disulfide oxidoreductase activity; F:electron carrier activity; P:cell redox homeostasis
core/7063/2/WP_015089988.1	ribosome-associated translation inhibitor	116	5	6.97756e-81	97.4	1	P:primary metabolic process		P:primary metabolic process
core/7072/2/WP_015092000.1	50S ribosomal L18	121	5	1.56584e-81	96.4	4	F:structural constituent of ribosome; C:ribosome; F:rRNA binding; P:translation		F:structural constituent of ribosome; C:ribosome; C:intracellular; P:translation
core/7110/2/WP_015090968.1	6-carboxytetrahydropterin synthase	120	5	4.1801e-84	97.4	3	P:queuosine biosynthetic process; F:metal ion binding; F:lyase activity		no GO terms
core/7111/2/WP_041576834.1	RNA-binding	118	5	3.64407e-54	98	2	F:nucleotide binding; F:nucleic acid binding		F:nucleic acid binding
core/7133/2/WP_015091685.1	alkylphosphonate utilization operon	118	5	1.28502e-50	91.4				no GO terms
core/7244/2/WP_015089479.1	hypothetical protein	111	5	1.3038e-60	85.6	1	C:integral component of membrane		C:integral component of membrane
core/7275/2/WP_041577774.1	quaternary ammonium compound-resistance	111	5	1.37873e-46	97.4	3	C:integral component of membrane; P:transport; C:plasma membrane		C:integral component of membrane
core/7280/2/WP_015092004.1	50S ribosomal L22	110	5	1.72894e-72	99	4	F:structural constituent of ribosome; C:large ribosomal subunit; F:rRNA binding; P:translation		F:structural constituent of ribosome; C:large ribosomal subunit; C:ribosome; C:intracellular; P:translation
core/7311/2/WP_015090336.1	iron-sulfur cluster assembly accessory	108	5	2.90542e-73	98.2	3	F:structural molecule activity; F:iron-sulfur cluster binding; P:iron-sulfur cluster assembly		F:structural molecule activity; P:protein maturation by iron-sulfur cluster transfer; F:iron-sulfur cluster binding
core/7336/2/WP_041578097.1	nucleoid-associated family	107	5	1.78491e-53	99	3	F:DNA binding; C:bacterial nucleoid; C:cytoplasm		no GO terms
core/7337/2/WP_015090329.1	cell division	102	5	1.72034e-50	99.2	3	P:cell division; C:cytoplasm; P:cell cycle		no GO terms
core/7432/2/WP_015091934.1	monothiol Grx4 family	101	5	7.62637e-70	96.8	7	C:cell; F:protein disulfide oxidoreductase activity; F:metal ion binding; F:electron carrier activity; P:cell redox homeostasis; P:oxidation-reduction process; F:2 iron, 2 sulfur cluster binding		F:disulfide oxidoreductase activity; F:protein disulfide oxidoreductase activity; F:electron carrier activity; P:cell redox homeostasis
core/7443/2/WP_051026260.1	hypothetical protein	101	5	2.50489e-68	96.4	2	C:integral component of membrane; P:cell cycle		P:cell cycle
core/7447/2/WP_041577920.1	30S ribosomal S14	101	5	7.05408e-67	95	4	F:structural constituent of ribosome; C:ribosome; F:rRNA binding; P:translation		F:structural constituent of ribosome; C:ribosome; C:intracellular; P:translation
core/7491/2/WP_015091027.1	DNA-directed RNA polymerase subunit P	97	5	7.72875e-52	95.4				no GO terms
core/7499/2/WP_051026266.1	30S ribosomal S18	89	5	8.94722e-45	98.8	4	F:structural constituent of ribosome; C:ribosome; F:rRNA binding; P:translation		F:structural constituent of ribosome; C:ribosome; C:intracellular; P:translation
core/7505/2/WP_041577284.1	glutaredoxin	84	5	1.11826e-54	97.2	5	C:cell; F:protein disulfide oxidoreductase activity; F:electron carrier activity; P:cell redox homeostasis; P:oxidation-reduction process		F:protein disulfide oxidoreductase activity; F:electron carrier activity; P:cell redox homeostasis
core/7525/2/WP_041577634.1	30S ribosomal S16	82	5	1.71247e-52	99.4	3	F:structural constituent of ribosome; C:ribosome; P:translation		F:structural constituent of ribosome; C:ribosome; C:intracellular; P:translation
core/7578/2/WP_015089261.1	Asp-tRNA(Asn) Glu-tRNA(Gln) amidotransferase subunit	93	5	3.27972e-62	96	5	F:ATP binding; P:regulation of translational fidelity; F:transferase activity; F:glutaminyl-tRNA synthase (glutamine-hydrolyzing) activity; P:translation	Glutaminyl-tRNA synthase (glutamine-hydrolyzing)	P:regulation of translational fidelity
core/7600/2/WP_041576993.1	cytochrome P450	92	5	4.36538e-63	97.6				no IPS match
core/7602/2/WP_041577923.1	50S ribosomal L23	92	5	1.08562e-59	99.2	5	F:nucleotide binding; F:structural constituent of ribosome; C:ribosome; F:rRNA binding; P:translation		F:structural constituent of ribosome; C:ribosome; C:intracellular; P:translation
core/7612/2/WP_015090698.1	30S ribosomal S15	89	5	9.88255e-56	96.2	4	F:structural constituent of ribosome; C:ribosome; F:rRNA binding; P:translation		F:structural constituent of ribosome; C:ribosome; C:intracellular; P:translation
core/7696/2/WP_015090065.1	50S ribosomal L24	86	5	9.25043e-38	98.2	4	F:structural constituent of ribosome; C:ribosome; F:rRNA binding; P:translation		F:structural constituent of ribosome; C:ribosome; C:intracellular; P:translation
core/7744/2/WP_041577675.1	pre translocase subunit	79	5	1.70515e-39	95.8	5	C:integral component of plasma membrane; C:TAT protein transport complex; F:protein transmembrane transporter activity; P:protein secretion; P:protein transport by the Tat complex		P:protein transport; C:integral component of membrane; F:protein transporter activity; P:protein secretion; C:plasma membrane
core/7804/2/WP_015091933.1	stress-induced morphogen	76	5	5.46342e-50	95.4				no GO terms
core/7818/2/WP_041576914.1	ferredoxin	78	5	5.6237e-51	98.8				no GO terms
core/7833/2/WP_041577399.1	DNA-directed RNA polymerase subunit omega	79	5	7.80669e-50	97.8	3	F:DNA binding; F:DNA-directed 5'-3' RNA polymerase activity; P:transcription, DNA-templated	DNA-directed RNA polymerase	F:DNA binding; F:DNA-directed 5'-3' RNA polymerase activity; P:transcription, DNA-templated
core/7892/2/WP_015089379.1	exodeoxyribonuclease VII small subunit	74	5	1.76056e-45	97.4	5	P:DNA catabolic process; P:nucleic acid phosphodiester bond hydrolysis; C:cytoplasm; C:exodeoxyribonuclease VII complex; F:exodeoxyribonuclease VII activity	Acting on ester bonds; Acting on ester bonds; Exodeoxyribonuclease VII	P:DNA catabolic process; C:exodeoxyribonuclease VII complex; F:exodeoxyribonuclease VII activity
core/7897/2/WP_041577983.1	DNA gyrase inhibitor	73	5	5.56697e-47	93.2	4	F:zinc ion binding; P:negative regulation of DNA topoisomerase (ATP-hydrolyzing) activity; P:regulation of transcription, DNA-templated; F:DNA topoisomerase (ATP-hydrolyzing) inhibitor activity		F:zinc ion binding; P:regulation of transcription, DNA-templated
core/8042/2/WP_080602420.1	50S ribosomal L30	64	5	3.72479e-37	97.8	3	F:structural constituent of ribosome; C:large ribosomal subunit; P:translation		F:structural constituent of ribosome; C:large ribosomal subunit; P:translation
core/8065/2/WP_015091114.1	50S ribosomal L32	61	5	1.20058e-35	96.8	3	F:structural constituent of ribosome; C:large ribosomal subunit; P:translation		F:structural constituent of ribosome; C:large ribosomal subunit; P:translation
core/8131/2/WP_080602459.1	50S ribosomal L34	49	5	1.14332e-25	97.6	3	F:structural constituent of ribosome; C:ribosome; P:translation		F:structural constituent of ribosome; C:ribosome; C:intracellular; P:translation
core/39/3/WP_025308883.1	DNA-directed RNA polymerase subunit beta	1400	5	0	97.8	4	F:DNA binding; F:DNA-directed 5'-3' RNA polymerase activity; F:ribonucleoside binding; P:transcription, DNA-templated	DNA-directed RNA polymerase	F:DNA binding; F:DNA-directed 5'-3' RNA polymerase activity; F:ribonucleoside binding; P:transcription, DNA-templated
core/47/3/WP_025308882.1	DNA-directed RNA polymerase subunit beta	1376	5	0	96.6	3	F:DNA binding; F:DNA-directed 5'-3' RNA polymerase activity; P:transcription, DNA-templated	DNA-directed RNA polymerase	F:DNA binding; F:DNA-directed 5'-3' RNA polymerase activity; P:transcription, DNA-templated
core/74/3/WP_025307559.1	chromosome segregation SMC	1195	5	0	94.4	7	F:DNA binding; F:ATP binding; P:sister chromatid cohesion; C:cytoplasm; P:DNA replication; P:chromosome condensation; C:chromosome		F:ATP binding; P:sister chromatid cohesion; F:protein binding; P:chromosome organization; P:chromosome condensation; C:chromosome
core/78/3/WP_025309497.1	transcription-repair coupling factor	1173	5	0	91.6	6	F:ATP binding; C:cytoplasm; P:transcription-coupled nucleotide-excision repair, DNA damage recognition; P:regulation of transcription, DNA-templated; F:helicase activity; F:damaged DNA binding	Nucleoside-triphosphate phosphatase	F:nucleic acid binding; P:DNA repair; F:ATP binding; F:damaged DNA binding
core/103/3/WP_025308348.1	methylmalonyl- mutase	1079	5	0	95	4	F:metal ion binding; F:cobalamin binding; P:metabolic process; F:methylmalonyl-CoA mutase activity	Methylmalonyl-CoA mutase	P:acyl-CoA metabolic process; F:GTP binding; F:intramolecular transferase activity; F:metal ion binding; F:catalytic activity; F:cobalamin binding; F:GTPase activity; P:metabolic process; F:pivalyl-CoA mutase activity; F:isobutyryl-CoA mutase activity
core/104/3/WP_025308922.1	efflux transporter	1079	5	0	94	3	C:integral component of membrane; P:transport; F:transporter activity		C:membrane; P:transport; F:transporter activity
core/113/3/WP_025307361.1	carbamoyl-phosphate synthase large subunit	1064	5	0	91	5	F:ATP binding; P:arginine biosynthetic process; F:metal ion binding; F:carbamoyl-phosphate synthase (glutamine-hydrolyzing) activity; P:'de novo' UMP biosynthetic process	Carbamoyl-phosphate synthase (glutamine-hydrolyzing)	F:ATP binding; P:nitrogen compound metabolic process; F:catalytic activity; F:metal ion binding
core/119/3/WP_051431455.1	4Fe-4S dicluster domain-containing	1032	5	0	92.4				no GO terms
core/123/3/WP_025307462.1	acriflavin resistance	1050	5	0	94.2	3	C:integral component of membrane; P:transport; F:transporter activity		C:membrane; P:transport; F:transporter activity
core/124/3/WP_025308832.1	family heavy metal efflux RND transporter	1043	5	0	81.6	3	P:cation transmembrane transport; C:integral component of membrane; F:cation transmembrane transporter activity		P:cation transport; C:membrane; C:integral component of membrane; F:cation transmembrane transporter activity; P:transport; F:transporter activity
core/128/3/WP_025307553.1	acriflavin resistance	1022	5	0	92.6	3	C:integral component of membrane; P:transport; F:transporter activity		C:membrane; P:transport; F:transporter activity
core/158/3/WP_025307622.1	L-glutamate gamma-semialdehyde dehydrogenase	982	5	0	92.8	10	F:DNA binding; F:1-pyrroline-5-carboxylate dehydrogenase activity; F:transcription factor activity, sequence-specific DNA binding; F:proline dehydrogenase activity; P:transcription, DNA-templated; P:regulation of transcription, DNA-templated; P:proline biosynthetic process; P:oxidation-reduction process; F:oxidoreductase activity, acting on the aldehyde or oxo group of donors, NAD or NADP as acce…	Acting on the CH-NH group of donors; Acting on the CH-NH group of donors	F:1-pyrroline-5-carboxylate dehydrogenase activity; F:transcription factor activity, sequence-specific DNA binding; F:proline dehydrogenase activity; F:oxidoreductase activity; P:metabolic process; P:regulation of transcription, DNA-templated; P:oxidation-reduction process; P:proline catabolic process to glutamate
core/159/3/WP_025309383.1	excinuclease ABC subunit A	981	5	0	91.4	9	F:ATPase activity; F:DNA binding; F:ATP binding; P:nucleic acid phosphodiester bond hydrolysis; F:excinuclease ABC activity; C:excinuclease repair complex; C:cytoplasm; F:metal ion binding; P:nucleotide-excision repair	Adenosinetriphosphatase; Nucleoside-triphosphate phosphatase	F:ATPase activity; F:ATP binding; F:excinuclease ABC activity; C:excinuclease repair complex; P:nucleotide-excision repair
core/162/3/WP_025308176.1	PDZ domain-containing	971	5	0	89.4				F:protein binding
core/163/3/WP_025307806.1	translation initiation factor IF-2	972	5	0	91.2	5	F:GTP binding; F:translation initiation factor activity; C:cytoplasm; F:GTPase activity; P:translational initiation	Nucleoside-triphosphate phosphatase	F:GTP binding; F:translation initiation factor activity; F:GTPase activity; P:translational initiation; C:intracellular
core/166/3/WP_038446418.1	glycine dehydrogenase (aminomethyl-transferring)	959	5	0	85.8	3	P:glycine decarboxylation via glycine cleavage system; F:glycine dehydrogenase (decarboxylating) activity; P:oxidation-reduction process	Glycine dehydrogenase (aminomethyl-transferring)	F:catalytic activity; P:oxidation-reduction process; F:glycine dehydrogenase (decarboxylating) activity; P:glycine catabolic process; P:glycine metabolic process
core/178/3/WP_080683765.1	pyruvate dehydrogenase	910	5	0	96.4	2	F:catalytic activity; P:metabolic process		F:catalytic activity; F:oxidoreductase activity; P:metabolic process; P:oxidation-reduction process
core/192/3/WP_025307436.1	DNA topoisomerase I	915	5	0	94.4	4	F:magnesium ion binding; F:DNA binding; F:DNA topoisomerase type I activity; P:DNA topological change	Other isomerases; DNA topoisomerase	F:DNA binding; F:DNA topoisomerase activity; F:DNA topoisomerase type I activity; P:DNA topological change
core/204/3/WP_025307138.1	alanine--tRNA ligase	904	5	0	89.8	6	F:ATP binding; F:zinc ion binding; C:cytoplasm; F:alanine-tRNA ligase activity; P:alanyl-tRNA aminoacylation; F:tRNA binding	Alanine--tRNA ligase	F:nucleotide binding; F:nucleic acid binding; F:ATP binding; F:aminoacyl-tRNA ligase activity; C:cytoplasm; F:alanine-tRNA ligase activity; P:alanyl-tRNA aminoacylation; P:tRNA aminoacylation
core/205/3/WP_025307556.1	phosphate dikinase	904	5	0	93.6	6	F:ATP binding; F:metal ion binding; F:pyruvate, phosphate dikinase activity; P:phosphorylation; F:kinase activity; P:pyruvate metabolic process	Pyruvate, phosphate dikinase	F:ATP binding; F:catalytic activity; F:pyruvate, phosphate dikinase activity; F:transferase activity, transferring phosphorus-containing groups; P:phosphorylation; F:kinase activity; P:pyruvate metabolic process
core/206/3/WP_025308665.1	2-oxoglutarate dehydrogenase E1 component	902	5	0	90.8	3	F:thiamine pyrophosphate binding; F:oxoglutarate dehydrogenase (succinyl-transferring) activity; P:tricarboxylic acid cycle	Oxoglutarate dehydrogenase (succinyl-transferring)	F:thiamine pyrophosphate binding; F:oxidoreductase activity, acting on the aldehyde or oxo group of donors, disulfide as acceptor; F:catalytic activity; F:oxoglutarate dehydrogenase (succinyl-transferring) activity; P:metabolic process; P:tricarboxylic acid cycle; P:oxidation-reduction process
core/208/3/WP_025309382.1	penicillin-binding 1A	890	5	0	88.8	4	F:nucleic acid binding; F:transferase activity, transferring glycosyl groups; C:integral component of membrane; F:penicillin binding		F:nucleic acid binding; F:penicillin binding
core/211/3/WP_025307109.1	valine--tRNA ligase	893	5	0	94.4	6	F:valine-tRNA ligase activity; F:ATP binding; P:valyl-tRNA aminoacylation; C:cytoplasm; P:regulation of translational fidelity; F:aminoacyl-tRNA editing activity	Valine--tRNA ligase; Carboxylesterase	F:valine-tRNA ligase activity; F:nucleotide binding; F:ATP binding; P:tRNA aminoacylation for protein translation; F:aminoacyl-tRNA ligase activity; P:valyl-tRNA aminoacylation; C:cytoplasm; F:aminoacyl-tRNA editing activity
core/213/3/WP_025309011.1	aconitate hydratase	889	5	0	88.6	3	P:metabolic process; F:4 iron, 4 sulfur cluster binding; F:aconitate hydratase activity	Aconitate hydratase	P:metabolic process
core/215/3/WP_025306985.1	pre translocase subunit	890	5	0	95	6	F:ATP binding; P:protein targeting; C:cytoplasm; P:intracellular protein transmembrane transport; P:protein import; C:plasma membrane		P:protein targeting; F:ATP binding; C:membrane; P:intracellular protein transport; P:protein import
core/225/3/WP_025308510.1	excinuclease ABC subunit A	866	5	0	93.4	9	F:ATPase activity; F:DNA binding; F:ATP binding; P:nucleic acid phosphodiester bond hydrolysis; F:excinuclease ABC activity; C:excinuclease repair complex; C:cytoplasm; F:metal ion binding; P:nucleotide-excision repair	Adenosinetriphosphatase; Nucleoside-triphosphate phosphatase	F:ATPase activity; F:ATP binding; F:excinuclease ABC activity; C:excinuclease repair complex; P:nucleotide-excision repair
core/228/3/WP_025308563.1	aminopeptidase N	870	5	0	87	4	F:zinc ion binding; P:proteolysis; F:aminopeptidase activity; F:metallopeptidase activity	Acting on peptide bonds (peptidases)	F:zinc ion binding; P:proteolysis; F:metallopeptidase activity
core/229/3/WP_025307094.1	ribonuclease R	863	5	0	87.8	4	F:exoribonuclease II activity; P:RNA phosphodiester bond hydrolysis, exonucleolytic; F:RNA binding; C:cytoplasm	Acting on ester bonds; Acting on ester bonds; Exoribonuclease II	F:nucleic acid binding; P:RNA metabolic process; F:RNA binding; F:nuclease activity; F:ribonuclease activity
core/232/3/WP_025307329.1	DNA polymerase I	856	5	0	87.2	6	F:DNA binding; P:nucleic acid phosphodiester bond hydrolysis; F:DNA-directed DNA polymerase activity; F:nuclease activity; P:DNA-dependent DNA replication; P:DNA biosynthetic process	DNA-directed DNA polymerase	F:DNA binding; F:DNA-directed DNA polymerase activity; F:catalytic activity; P:DNA replication; P:DNA-dependent DNA replication
core/239/3/WP_080683792.1	ATP-dependent chaperone	854	5	0	95.8	4	F:ATP binding; P:response to heat; C:cytoplasm; P:protein processing		F:ATP binding; P:protein metabolic process; P:response to heat; C:cytoplasm; P:protein processing
core/252/3/WP_025308139.1	DNA mismatch repair	840	5	0	94.8	3	F:ATP binding; P:mismatch repair; F:mismatched DNA binding		F:ATP binding; P:mismatch repair; F:mismatched DNA binding
core/255/3/WP_025309361.1	endopeptidase La	833	5	0	96.6	7	F:ATP binding; P:misfolded or incompletely synthesized protein catabolic process; C:cytoplasm; F:serine-type endopeptidase activity; P:cellular response to stress; F:sequence-specific DNA binding; F:ATP-dependent peptidase activity	Acting on peptide bonds (peptidases); Adenosinetriphosphatase; Nucleoside-triphosphate phosphatase	F:ATP binding; P:protein catabolic process; P:proteolysis; F:serine-type endopeptidase activity; F:sequence-specific DNA binding; F:ATP-dependent peptidase activity
core/264/3/WP_025308319.1	acyl- dehydrogenase	818	5	0	93.4	4	F:acyl-CoA dehydrogenase activity; P:fatty acid beta-oxidation using acyl-CoA dehydrogenase; F:flavin adenine dinucleotide binding; C:integral component of membrane	Acting on the CH-CH group of donors	F:acyl-CoA dehydrogenase activity; P:fatty acid beta-oxidation using acyl-CoA dehydrogenase; F:oxidoreductase activity, acting on the CH-CH group of donors; F:flavin adenine dinucleotide binding; P:metabolic process; P:oxidation-reduction process
core/265/3/WP_025306807.1	DNA gyrase subunit A	827	5	0	97	7	F:DNA binding; F:ATP binding; C:cytoplasm; P:DNA-dependent DNA replication; C:chromosome; F:DNA topoisomerase type II (ATP-hydrolyzing) activity; P:DNA topological change	Adenosinetriphosphatase; Other isomerases; DNA topoisomerase (ATP-hydrolyzing); Nucleoside-triphosphate phosphatase	F:ATP binding; F:DNA binding; F:DNA topoisomerase activity; F:DNA topoisomerase type II (ATP-hydrolyzing) activity; P:DNA topological change; C:chromosome; P:DNA metabolic process
core/270/3/WP_025307891.1	phenylalanine--tRNA ligase subunit beta	812	5	0	91	7	F:magnesium ion binding; F:ATP binding; C:cytoplasm; P:tRNA processing; F:phenylalanine-tRNA ligase activity; P:phenylalanyl-tRNA aminoacylation; F:tRNA binding	Phenylalanine--tRNA ligase	F:magnesium ion binding; F:ATP binding; F:RNA binding; C:cytoplasm; F:phenylalanine-tRNA ligase activity; P:phenylalanyl-tRNA aminoacylation; F:tRNA binding
core/275/3/WP_025306835.1	DNA translocase	803	5	0	94.4	7	P:cell division; F:DNA binding; F:ATP binding; C:integral component of membrane; P:chromosome segregation; C:plasma membrane; P:cell cycle		F:nucleotide binding; F:DNA binding; F:ATP binding
core/280/3/WP_025306806.1	DNA gyrase subunit B	807	5	0	94.4	8	F:magnesium ion binding; F:DNA binding; F:ATP binding; C:cytoplasm; P:DNA-dependent DNA replication; C:chromosome; F:DNA topoisomerase type II (ATP-hydrolyzing) activity; P:DNA topological change	Adenosinetriphosphatase; Other isomerases; DNA topoisomerase (ATP-hydrolyzing); Nucleoside-triphosphate phosphatase	F:ATP binding; F:DNA binding; P:DNA topological change; F:DNA topoisomerase type II (ATP-hydrolyzing) activity; C:chromosome
core/284/3/WP_025308216.1	ribonucleoside-diphosphate reductase subunit alpha	803	5	0	95.4	4	F:ATP binding; F:ribonucleoside-diphosphate reductase activity, thioredoxin disulfide as acceptor; P:DNA replication; P:oxidation-reduction process	Acting on CH or CH(2) groups; Ribonucleoside-diphosphate reductase	F:ATP binding; F:ribonucleoside-diphosphate reductase activity, thioredoxin disulfide as acceptor; P:DNA replication; P:oxidation-reduction process
core/293/3/WP_025309487.1	endopeptidase La	801	5	0	96.2	7	F:ATP binding; P:misfolded or incompletely synthesized protein catabolic process; C:cytoplasm; F:serine-type endopeptidase activity; P:cellular response to stress; F:sequence-specific DNA binding; F:ATP-dependent peptidase activity	Acting on peptide bonds (peptidases); Adenosinetriphosphatase; Nucleoside-triphosphate phosphatase	F:ATP binding; P:protein catabolic process; P:proteolysis; F:serine-type endopeptidase activity; F:sequence-specific DNA binding; F:ATP-dependent peptidase activity
core/298/3/WP_025307052.1	leucine--tRNA ligase	798	5	0	92.2	6	F:ATP binding; P:leucyl-tRNA aminoacylation; F:leucine-tRNA ligase activity; C:cytoplasm; P:regulation of translational fidelity; F:aminoacyl-tRNA editing activity	Leucine--tRNA ligase; Carboxylesterase	F:nucleotide binding; P:leucyl-tRNA aminoacylation; F:ATP binding; P:tRNA aminoacylation for protein translation; F:leucine-tRNA ligase activity; F:aminoacyl-tRNA ligase activity; F:aminoacyl-tRNA editing activity
core/299/3/WP_051431588.1	outer membrane assembly factor	781	5	0	94.4	4	P:Gram-negative-bacterium-type cell outer membrane assembly; C:integral component of membrane; C:cell outer membrane; P:protein insertion into membrane		P:membrane assembly; C:outer membrane
core/307/3/WP_025307431.1	RNA-binding transcriptional accessory	785	5	0	94.8	2	F:nucleic acid binding; P:nucleobase-containing compound metabolic process		F:nucleic acid binding; P:nucleobase-containing compound metabolic process
core/308/3/WP_025308299.1	endopeptidase La	792	5	0	89.4	7	F:ATP binding; P:misfolded or incompletely synthesized protein catabolic process; C:cytoplasm; F:serine-type endopeptidase activity; P:cellular response to stress; F:sequence-specific DNA binding; F:ATP-dependent peptidase activity	Acting on peptide bonds (peptidases); Adenosinetriphosphatase; Nucleoside-triphosphate phosphatase	F:ATP binding; P:protein catabolic process; P:proteolysis; F:serine-type endopeptidase activity; F:sequence-specific DNA binding; F:ATP-dependent peptidase activity
core/325/3/WP_025307641.1	DNA mismatch repair	777	5	0	90.2	7	F:ATPase activity; F:ATP binding; P:nucleic acid phosphodiester bond hydrolysis; F:endonuclease activity; P:mismatch repair; F:mismatched DNA binding; P:negative regulation of DNA recombination	Adenosinetriphosphatase; Nucleoside-triphosphate phosphatase	F:ATPase activity; F:ATP binding; F:endonuclease activity; P:mismatch repair; F:mismatched DNA binding; P:negative regulation of DNA recombination
core/326/3/WP_025307648.1	ATP-dependent Clp protease ATP-binding subunit	773	5	0	93.6	3	F:ATP binding; P:proteolysis; F:ATP-dependent peptidase activity	Adenosinetriphosphatase; Nucleoside-triphosphate phosphatase	F:ATP binding; P:protein metabolic process; F:ATP-dependent peptidase activity
core/330/3/WP_025307837.1	type II secretion system	775	5	0	92.4	4	F:protein transporter activity; P:protein secretion by the type II secretion system; C:cell outer membrane; C:type II protein secretion system complex		P:protein secretion by the type II secretion system; F:protein transporter activity; C:type II protein secretion system complex; P:protein secretion; C:outer membrane
core/347/3/WP_025307588.1	Vitamin B12-dependent ribonucleotide reductase	762	5	0	87.6	6	F:nucleotide binding; F:ribonucleoside-diphosphate reductase activity, thioredoxin disulfide as acceptor; F:cobalamin binding; P:DNA replication; P:oxidation-reduction process; F:cobalt ion binding	Acting on CH or CH(2) groups; Ribonucleoside-diphosphate reductase	F:nucleotide binding; F:ribonucleoside-diphosphate reductase activity, thioredoxin disulfide as acceptor; P:DNA replication; F:cobalamin binding; P:oxidation-reduction process; F:cobalt ion binding
core/348/3/WP_025309122.1	ATP-dependent DNA helicase	761	5	0	91.6	4	F:DNA binding; F:ATP binding; P:DNA duplex unwinding; F:ATP-dependent DNA helicase activity	Adenosinetriphosphatase; Nucleoside-triphosphate phosphatase	F:ATP binding; F:DNA binding; F:ATP-dependent DNA helicase activity; F:hydrolase activity
core/355/3/WP_025308711.1	aconitate hydratase	753	5	0	96.6	3	P:tricarboxylic acid cycle; F:4 iron, 4 sulfur cluster binding; F:aconitate hydratase activity	Aconitate hydratase	P:metabolic process; P:tricarboxylic acid cycle; F:4 iron, 4 sulfur cluster binding; F:aconitate hydratase activity
core/377/3/WP_025306891.1	pilus assembly	741	5	0	94.8	2	F:ATP binding; P:transport		F:ATP binding; P:transport
core/385/3/WP_025308907.1	PAS domain-containing sensor histidine kinase	734	5	0	95.2	7	F:phosphorelay sensor kinase activity; F:ATP binding; P:phosphorelay signal transduction system; C:integral component of membrane; P:regulation of transcription, DNA-templated; P:signal transduction by protein phosphorylation; C:intracellular	Histidine kinase	F:phosphorelay sensor kinase activity; P:signal transduction; C:integral component of membrane; P:phosphorylation; F:transferase activity, transferring phosphorus-containing groups; F:signal transducer activity
core/414/3/WP_025308092.1	fatty oxidation complex subunit alpha	717	5	0	95.8	2	P:fatty acid beta-oxidation; F:3-hydroxyacyl-CoA dehydrogenase activity	3-hydroxyacyl-CoA dehydrogenase	F:oxidoreductase activity; F:3-hydroxyacyl-CoA dehydrogenase activity; F:catalytic activity; P:metabolic process; P:oxidation-reduction process; P:fatty acid metabolic process
core/442/3/WP_025307451.1	elongation factor G	702	5	0	96	5	F:GTP binding; F:translation elongation factor activity; C:cytoplasm; F:GTPase activity; P:translational elongation	Nucleoside-triphosphate phosphatase	F:GTP binding; F:translation elongation factor activity; F:GTPase activity; P:translational elongation; C:intracellular
core/443/3/WP_025308879.1	elongation factor G	701	5	0	93.8	5	F:GTP binding; F:translation elongation factor activity; C:cytoplasm; F:GTPase activity; P:translational elongation	Nucleoside-triphosphate phosphatase	F:GTP binding; F:translation elongation factor activity; F:GTPase activity; P:translational elongation; C:intracellular
core/444/3/WP_025308437.1	ATP-dependent DNA helicase	695	5	0	93.6	6	F:nucleic acid binding; F:ATP binding; P:DNA repair; P:DNA duplex unwinding; P:DNA recombination; F:ATP-dependent DNA helicase activity	Adenosinetriphosphatase; Nucleoside-triphosphate phosphatase	F:nucleic acid binding; P:DNA repair; F:ATP binding; P:DNA recombination; F:ATP-dependent DNA helicase activity
core/445/3/WP_025307810.1	polyribonucleotide nucleotidyltransferase	697	5	0	96	8	F:magnesium ion binding; P:RNA phosphodiester bond hydrolysis, exonucleolytic; F:3'-5'-exoribonuclease activity; F:RNA binding; C:cytoplasm; P:RNA processing; P:mRNA catabolic process; F:polyribonucleotide nucleotidyltransferase activity	Acting on ester bonds; Acting on ester bonds; Polyribonucleotide nucleotidyltransferase	F:nucleic acid binding; F:RNA binding; P:RNA processing; P:mRNA catabolic process; F:polyribonucleotide nucleotidyltransferase activity
core/449/3/WP_025309106.1	flagellar biosynthesis	699	5	0	96.8	3	P:bacterial-type flagellum assembly; C:integral component of membrane; P:protein secretion		P:bacterial-type flagellum assembly; C:membrane; C:integral component of membrane; P:protein secretion
core/456/3/WP_025307972.1	methionine--tRNA ligase	695	5	0	91	6	F:ATP binding; F:methionine-tRNA ligase activity; C:cytoplasm; F:metal ion binding; P:methionyl-tRNA aminoacylation; F:tRNA binding	Methionine--tRNA ligase	F:nucleotide binding; F:ATP binding; P:tRNA aminoacylation for protein translation; F:aminoacyl-tRNA ligase activity; F:methionine-tRNA ligase activity; C:cytoplasm; P:methionyl-tRNA aminoacylation; F:tRNA binding
core/462/3/WP_025308428.1	excinuclease ABC subunit B	692	5	0	95.2	8	F:DNA binding; F:ATP binding; P:nucleic acid phosphodiester bond hydrolysis; F:excinuclease ABC activity; C:cytoplasm; P:nucleotide-excision repair; F:helicase activity; P:SOS response	Nucleoside-triphosphate phosphatase	P:DNA repair; F:DNA binding; F:ATP binding; F:excinuclease ABC activity; F:protein binding; P:nucleotide-excision repair; P:SOS response; F:hydrolase activity
core/463/3/WP_025306959.1	serine kinase	690	5	0	97.6	2	P:phosphorylation; F:kinase activity		no GO terms
core/469/3/WP_025307966.1	sodium-translocating pyrophosphatase	688	5	0	95	8	F:magnesium ion binding; C:integral component of plasma membrane; P:sodium ion transport; F:inorganic diphosphatase activity; F:potassium ion binding; P:proton transport; P:transmembrane transport; F:hydrogen-translocating pyrophosphatase activity	Inorganic diphosphatase	F:inorganic diphosphatase activity; P:proton transport; C:membrane; F:hydrogen-translocating pyrophosphatase activity
core/478/3/WP_025306847.1	NAD-dependent DNA ligase	669	5	0	87	6	F:DNA binding; P:DNA repair; F:DNA ligase (NAD+) activity; F:metal ion binding; P:DNA replication; P:DNA ligation	DNA ligase (NAD(+))	P:DNA repair; F:DNA ligase (NAD+) activity; P:DNA replication
core/485/3/WP_025309400.1	primosomal N	679	5	0	89.6	7	F:DNA binding; F:ATP binding; F:zinc ion binding; F:ATP-dependent DNA helicase activity; P:DNA unwinding involved in DNA replication; C:primosome complex; P:DNA replication, synthesis of RNA primer	Adenosinetriphosphatase; Nucleoside-triphosphate phosphatase	F:DNA binding; F:ATP binding; P:DNA duplex unwinding; P:DNA replication; F:ATP-dependent DNA helicase activity; F:hydrolase activity
core/490/3/WP_025309005.1	M3 family peptidase	679	5	0	91.8	3	F:metal ion binding; P:proteolysis; F:metalloendopeptidase activity	Acting on peptide bonds (peptidases)	P:proteolysis; F:peptidase activity; F:metalloendopeptidase activity
core/492/3/WP_025309034.1	PASTA domain-containing	657	5	0	90	2	P:cell division; F:penicillin binding		F:penicillin binding
core/498/3/WP_025309228.1	transketolase	671	5	0	89.4	3	F:transketolase activity; F:metal ion binding; P:metabolic process	Transketolase	F:catalytic activity; P:metabolic process
core/500/3/WP_025307674.1	ATP-dependent DNA helicase	675	5	0	95.6	4	F:DNA binding; F:ATP binding; P:DNA duplex unwinding; F:ATP-dependent DNA helicase activity	Adenosinetriphosphatase; Nucleoside-triphosphate phosphatase	F:ATP binding; F:DNA binding; F:ATP-dependent DNA helicase activity; F:hydrolase activity
core/505/3/WP_025307438.1	tail-specific protease	672	5	0	94.4	2	P:proteolysis; F:serine-type peptidase activity		F:protein binding; P:proteolysis; F:serine-type peptidase activity
core/516/3/WP_025308876.1	family efflux pump subunit	665	5	0	80.2	8	F:ATPase activity; F:ATP binding; P:transmembrane transport; P:antibiotic transport; P:response to antibiotic; F:antibiotic transporter activity; C:ATP-binding cassette (ABC) transporter complex; F:hydrolase activity, acting on acid anhydrides, catalyzing transmembrane movement of substances	Adenosinetriphosphatase; Nucleoside-triphosphate phosphatase	F:ATPase activity; F:ATP binding; C:membrane; F:hydrolase activity, acting on acid anhydrides, catalyzing transmembrane movement of substances
core/519/3/WP_025308520.1	penicillin-binding 2	661	5	0	95.2	2	C:integral component of membrane; F:penicillin binding		F:serine-type D-Ala-D-Ala carboxypeptidase activity; P:peptidoglycan biosynthetic process; C:membrane; F:penicillin binding
core/524/3/WP_025307051.1	arginine decarboxylase	634	5	0	95.2	4	P:arginine catabolic process; F:arginine decarboxylase activity; F:metal ion binding; P:spermidine biosynthetic process	Arginine decarboxylase	P:arginine catabolic process; F:catalytic activity; F:arginine decarboxylase activity; P:spermidine biosynthetic process
core/540/3/WP_025307860.1	threonine--tRNA ligase	654	5	0	93.8	5	F:ATP binding; C:cytoplasm; F:metal ion binding; F:threonine-tRNA ligase activity; P:threonyl-tRNA aminoacylation	Threonine--tRNA ligase	F:nucleotide binding; F:ATP binding; P:tRNA aminoacylation for protein translation; F:aminoacyl-tRNA ligase activity; C:cytoplasm; F:threonine-tRNA ligase activity; P:threonyl-tRNA aminoacylation; P:tRNA aminoacylation
core/558/3/WP_025308113.1	cell division	645	5	0	95	9	F:ATPase activity; P:cell division; F:ATP binding; F:zinc ion binding; P:protein catabolic process; P:proteolysis; C:integral component of membrane; F:metalloendopeptidase activity; C:plasma membrane	Acting on peptide bonds (peptidases); Adenosinetriphosphatase; Nucleoside-triphosphate phosphatase	F:ATP binding; C:membrane; P:proteolysis; F:metalloendopeptidase activity
core/573/3/WP_025309492.1	NADH-quinone oxidoreductase subunit L	640	5	0	92.6	3	C:integral component of membrane; F:NADH dehydrogenase (ubiquinone) activity; P:ATP synthesis coupled electron transport	Acting on NADH or NADPH; NADH dehydrogenase; NADH:ubiquinone reductase (H(+)-translocating)	F:NADH dehydrogenase (ubiquinone) activity; P:oxidation-reduction process; P:ATP synthesis coupled electron transport
core/574/3/WP_025307661.1	acetate-- ligase	645	5	0	87.8	5	F:ATP binding; F:acetate-CoA ligase activity; F:AMP binding; F:metal ion binding; P:acetyl-CoA biosynthetic process from acetate	Acetate--CoA ligase	F:acetate-CoA ligase activity; F:AMP binding; F:catalytic activity; P:metabolic process; P:acetyl-CoA biosynthetic process from acetate
core/580/3/WP_025309512.1	tRNA uridine-5-carboxymethylaminomethyl(34) synthesis enzyme	629	5	0	93.2	5	C:cytoplasm; F:oxidoreductase activity; F:flavin adenine dinucleotide binding; P:oxidation-reduction process; P:tRNA wobble uridine modification		P:tRNA processing; F:flavin adenine dinucleotide binding; P:tRNA wobble uridine modification
core/581/3/WP_025309098.1	aspartate--tRNA ligase	603	5	0	94.4	5	F:nucleic acid binding; F:ATP binding; P:tRNA aminoacylation for protein translation; F:aminoacyl-tRNA ligase activity; C:cytoplasm		F:nucleotide binding; F:nucleic acid binding; F:ATP binding; P:tRNA aminoacylation for protein translation; F:aminoacyl-tRNA ligase activity; C:cytoplasm; F:ligase activity
core/585/3/WP_025306820.1	succinate dehydrogenase	639	5	0	97.2	2	F:succinate dehydrogenase (ubiquinone) activity; P:oxidation-reduction process	Deleted entry; Succinate dehydrogenase (quinone)	F:oxidoreductase activity; P:oxidation-reduction process
core/587/3/WP_025307653.1	molecular chaperone	635	5	0	95.2	3	F:ATP binding; F:unfolded protein binding; P:protein folding		F:ATP binding; F:unfolded protein binding; P:protein folding
core/591/3/WP_025308427.1	excinuclease ABC subunit C	630	5	0	94.8	7	F:DNA binding; P:nucleic acid phosphodiester bond hydrolysis; F:excinuclease ABC activity; C:excinuclease repair complex; C:cytoplasm; P:nucleotide-excision repair; P:SOS response		P:DNA repair; F:excinuclease ABC activity; F:protein binding; C:excinuclease repair complex; C:cytoplasm
core/607/3/WP_025309196.1	glutamine--fructose-6-phosphate transaminase (isomerizing)	627	5	0	94	6	P:carbohydrate metabolic process; C:cytoplasm; F:glutamine-fructose-6-phosphate transaminase (isomerizing) activity; P:glutamine metabolic process; P:carbohydrate derivative biosynthetic process; F:carbohydrate binding	Glutamine--fructose-6-phosphate transaminase (isomerizing)	F:carbohydrate derivative binding; F:glutamine-fructose-6-phosphate transaminase (isomerizing) activity; P:carbohydrate derivative metabolic process; P:carbohydrate derivative biosynthetic process
core/610/3/WP_025307779.1	CHASE2 domain-containing	623	5	0	89.8	6	F:phosphorelay sensor kinase activity; F:ATP binding; P:phosphorelay signal transduction system; C:integral component of membrane; P:signal transduction by protein phosphorylation; C:intracellular	Histidine kinase	F:phosphorelay sensor kinase activity; P:signal transduction; F:transferase activity, transferring phosphorus-containing groups; P:phosphorylation
core/620/3/WP_025306970.1	DNA primase	622	5	0	90.2	6	F:magnesium ion binding; F:DNA primase activity; F:DNA binding; F:zinc ion binding; C:primosome complex; P:DNA replication, synthesis of RNA primer	DNA-directed RNA polymerase	F:DNA primase activity; F:DNA binding; F:zinc ion binding; P:DNA replication; P:DNA replication, synthesis of RNA primer
core/625/3/WP_025309350.1	DNA polymerase III subunit gamma tau	585	5	0	86.6	6	C:DNA polymerase III complex; F:DNA binding; F:ATP binding; F:DNA-directed DNA polymerase activity; P:DNA replication; P:DNA biosynthetic process	DNA-directed DNA polymerase	F:ATP binding; C:DNA polymerase III complex; F:DNA binding; F:DNA-directed DNA polymerase activity; P:DNA replication
core/656/3/WP_025309282.1	ABC transporter ATP-binding	609	5	0	89.4	2	F:ATPase activity; F:ATP binding	Adenosinetriphosphatase; Nucleoside-triphosphate phosphatase	F:ATPase activity; F:ATP binding
core/664/3/WP_025306971.1	RNA polymerase sigma factor	610	5	0	96.8	6	P:transcription initiation from bacterial-type RNA polymerase promoter; F:DNA binding; F:sigma factor activity; F:transcription factor activity, sequence-specific DNA binding; C:cytoplasm; P:regulation of transcription, DNA-templated		F:sigma factor activity; F:DNA binding; F:transcription factor activity, sequence-specific DNA binding; P:regulation of transcription, DNA-templated; P:DNA-templated transcription, initiation
core/672/3/WP_025308192.1	arginine--tRNA ligase	582	5	0	90.2	4	F:ATP binding; F:arginine-tRNA ligase activity; C:cytoplasm; P:arginyl-tRNA aminoacylation	Arginine--tRNA ligase	F:nucleotide binding; F:ATP binding; P:tRNA aminoacylation for protein translation; F:aminoacyl-tRNA ligase activity; F:arginine-tRNA ligase activity; C:cytoplasm; P:arginyl-tRNA aminoacylation
core/684/3/WP_025306910.1	translational GTPase	605	5	0	96.6	4	F:GTP binding; F:translation elongation factor activity; F:GTPase activity; P:translational elongation	Nucleoside-triphosphate phosphatase	F:GTP binding; F:GTPase activity
core/700/3/WP_025307355.1	elongation factor 4	599	5	0	96.8	7	F:GTP binding; P:positive regulation of translation; F:translation elongation factor activity; F:GTPase activity; F:ribosome binding; P:translational elongation; C:plasma membrane	Nucleoside-triphosphate phosphatase	F:GTP binding; F:GTPase activity
core/712/3/WP_038446942.1	30S ribosomal S1	568	5	0	98.2	4	F:RNA binding; F:structural constituent of ribosome; C:ribosome; P:translation		F:nucleic acid binding; F:RNA binding; F:structural constituent of ribosome; C:ribosome; P:translation
core/716/3/WP_025308790.1	DNA topoisomerase VI subunit B	585	5	0	96.8	5	F:DNA binding; F:ATP binding; F:DNA topoisomerase type II (ATP-hydrolyzing) activity; P:DNA topological change; P:DNA unwinding involved in DNA replication	Adenosinetriphosphatase; Other isomerases; DNA topoisomerase (ATP-hydrolyzing); Nucleoside-triphosphate phosphatase	F:DNA binding; F:ATP binding; F:DNA topoisomerase type II (ATP-hydrolyzing) activity; P:DNA topological change
core/730/3/WP_025306854.1	transcription termination factor Rho	581	5	0	97.4	6	F:ATP binding; F:RNA binding; F:RNA-dependent ATPase activity; P:regulation of transcription, DNA-templated; F:helicase activity; P:DNA-templated transcription, termination	Adenosinetriphosphatase; Nucleoside-triphosphate phosphatase	F:nucleic acid binding; F:ATP binding; F:RNA binding; F:RNA-dependent ATPase activity; P:DNA-templated transcription, termination
core/761/3/WP_025308328.1	ABC transporter substrate-binding	563	5	0	91.2	2	P:transmembrane transport; C:ATP-binding cassette (ABC) transporter complex		P:transmembrane transport; C:ATP-binding cassette (ABC) transporter complex
core/763/3/WP_025308619.1	ATP-dependent helicase	574	5	0	91.4	4	F:DNA binding; F:ATP binding; F:hydrolase activity; P:translation		F:ATP binding; F:DNA binding; F:hydrolase activity; P:translation
core/765/3/WP_025309261.1	phenylalanine 4-monooxygenase	577	5	0	83	4	P:aromatic amino acid family metabolic process; F:phenylalanine 4-monooxygenase activity; F:iron ion binding; P:oxidation-reduction process	Phenylalanine 4-monooxygenase; Acting on paired donors, with incorporation or reduction of molecular oxygen. The oxygen incorporated need not be derived from O(2)	P:aromatic amino acid family metabolic process; F:oxidoreductase activity, acting on paired donors, with incorporation or reduction of molecular oxygen, reduced pteridine as one donor, and incorporation of one atom of oxygen; F:iron ion binding; P:oxidation-reduction process; F:monooxygenase activity
core/774/3/WP_025307424.1	electron transfer flavo -ubiquinone oxidoreductase	578	5	0	94.4	3	F:electron-transferring-flavoprotein dehydrogenase activity; P:oxidation-reduction process; F:iron-sulfur cluster binding	Electron-transferring-flavoprotein dehydrogenase	no GO terms
core/782/3/WP_025308376.1	single-stranded-DNA-specific exonuclease	576	5	0	94	5	F:5'-3' exonuclease activity; F:DNA binding; P:DNA repair; P:nucleic acid phosphodiester bond hydrolysis; P:DNA recombination		F:5'-3' exonuclease activity; F:nucleic acid binding; P:DNA repair; P:DNA recombination
core/788/3/WP_025309384.1	ABC transporter	572	5	0	92.8	4	F:ATP binding; F:ATPase activity, coupled to transmembrane movement of substances; P:transmembrane transport; C:integral component of membrane	Adenosinetriphosphatase; Nucleoside-triphosphate phosphatase	F:ATPase activity; F:ATP binding; F:ATPase activity, coupled to transmembrane movement of substances; P:transmembrane transport; C:integral component of membrane
core/802/3/WP_025309015.1	cell division	562	5	0	98.4	6	F:GTP binding; P:FtsZ-dependent cytokinesis; P:protein polymerization; C:cell division site; C:cytoplasm; F:GTPase activity	Nucleoside-triphosphate phosphatase	F:GTP binding; C:cytoplasm; F:GTPase activity
core/805/3/WP_025307782.1	type IV-A pilus assembly ATPase	567	5	0	94.2	4	F:ATP binding; P:pilus assembly; P:protein transport; F:protein transporter activity		F:ATP binding; P:pilus assembly; F:protein transporter activity; P:transport
core/809/3/WP_025309007.1	DNA repair	564	5	0	93.8	3	F:ATP binding; P:DNA repair; P:DNA recombination		F:ATP binding; P:DNA repair; P:DNA recombination
core/814/3/WP_025308944.1	NADH dehydrogenase (quinone) subunit D	560	5	0	96	8	C:NADH dehydrogenase complex; F:quinone binding; C:cytoplasm; F:NAD binding; F:NADH dehydrogenase (ubiquinone) activity; P:oxidation-reduction process; P:transport; C:plasma membrane	Acting on NADH or NADPH; NADH dehydrogenase; NADH:ubiquinone reductase (H(+)-translocating)	C:NADH dehydrogenase complex; F:NADH dehydrogenase (quinone) activity; F:quinone binding; F:NAD binding; F:NADH dehydrogenase (ubiquinone) activity; P:oxidation-reduction process; F:oxidoreductase activity, acting on NAD(P)H
core/817/3/WP_025308378.1	translocase subunit	564	5	0	90.8	7	P:protein targeting; F:P-P-bond-hydrolysis-driven protein transmembrane transporter activity; P:intracellular protein transmembrane transport; C:integral component of membrane; P:protein transport by the Sec complex; C:intracellular; C:plasma membrane		F:P-P-bond-hydrolysis-driven protein transmembrane transporter activity; P:intracellular protein transport
core/819/3/WP_025307836.1	type II secretion system	562	5	0	96.2	4	F:ATP binding; F:protein transporter activity; P:protein secretion by the type II secretion system; C:type II protein secretion system complex		F:ATP binding; F:protein transporter activity; P:protein secretion by the type II secretion system; C:type II protein secretion system complex; P:transport
core/833/3/WP_025308674.1	urocanate hydratase	549	5	0	96.8	4	C:cytoplasm; F:urocanate hydratase activity; P:histidine catabolic process to glutamate and formate; P:histidine catabolic process to glutamate and formamide	Urocanate hydratase	F:urocanate hydratase activity
core/845/3/WP_080683699.1	energy-dependent translational throttle	556	5	0	98.2	2	F:ATPase activity; F:ATP binding	Adenosinetriphosphatase; Nucleoside-triphosphate phosphatase	F:ATPase activity; F:ATP binding; P:negative regulation of translational elongation
core/857/3/WP_025306889.1	cell wall-associated wapA	550	5	0	97				no GO terms
core/862/3/WP_025307850.1	cytochrome c biogenesis	545	5	0	89.6	3	C:integral component of membrane; P:cytochrome complex assembly; F:heme binding		P:cytochrome complex assembly; F:heme binding
core/877/3/WP_025309182.1	flagellar M-ring	549	5	0	96	4	C:bacterial-type flagellum basal body, MS ring; C:integral component of membrane; P:bacterial-type flagellum-dependent cell motility; F:motor activity	Nucleoside-triphosphate phosphatase	C:bacterial-type flagellum basal body, MS ring; P:bacterial-type flagellum-dependent cell motility; F:motor activity
core/888/3/WP_025306882.1	molecular chaperone	547	5	0	98.2	4	F:ATP binding; C:cytoplasm; F:unfolded protein binding; P:protein refolding		F:ATP binding; C:cytoplasm; P:protein refolding; P:protein folding
core/890/3/WP_025307033.1	hypothetical protein	545	5	0	92.6	3	F:metal ion binding; F:hydrolase activity; F:deaminase activity		F:deaminase activity
core/902/3/WP_025307335.1	CTP synthetase	534	5	0	93.8	5	F:ATP binding; P:'de novo' CTP biosynthetic process; C:integral component of membrane; P:glutamine metabolic process; F:CTP synthase activity	CTP synthase (glutamine hydrolyzing)	P:CTP biosynthetic process; P:pyrimidine nucleotide biosynthetic process; F:CTP synthase activity
core/903/3/WP_025309454.1	NAD+ synthase	539	5	0	80.8	4	F:hydrolase activity, acting on carbon-nitrogen (but not peptide) bonds; F:NAD+ synthase (glutamine-hydrolyzing) activity; F:ATP binding; P:NAD biosynthetic process	NAD(+) synthase (glutamine-hydrolyzing)	F:hydrolase activity, acting on carbon-nitrogen (but not peptide) bonds; F:ATP binding; F:NAD+ synthase (glutamine-hydrolyzing) activity; P:nitrogen compound metabolic process; P:NAD biosynthetic process
core/904/3/WP_025306945.1	glycerol-3-phosphate dehydrogenase oxidase	545	5	0	84.8	4	P:glycerol-3-phosphate metabolic process; C:glycerol-3-phosphate dehydrogenase complex; F:sn-glycerol-3-phosphate:ubiquinone-8 oxidoreductase activity; P:oxidation-reduction process	Glycerol-3-phosphate dehydrogenase	P:glycerol-3-phosphate metabolic process; C:glycerol-3-phosphate dehydrogenase complex; F:oxidoreductase activity; P:oxidation-reduction process; F:glycerol-3-phosphate dehydrogenase activity
core/906/3/WP_025308370.1	Na Pi cotransporter family	536	5	0	94.4	3	F:sodium-dependent phosphate transmembrane transporter activity; P:sodium-dependent phosphate transport; C:integral component of membrane		F:sodium-dependent phosphate transmembrane transporter activity; P:sodium-dependent phosphate transport; C:membrane
core/911/3/WP_025308265.1	peptide chain release factor 3	535	5	0	96	6	F:GTP binding; P:translational termination; P:regulation of translational termination; C:cytoplasm; F:GTPase activity; F:translation release factor activity, codon specific	Nucleoside-triphosphate phosphatase	F:GTP binding; P:translational termination; C:cytoplasm; F:GTPase activity
core/930/3/WP_025306997.1	cytochrome c oxidase subunit I	536	5	0	95.2	11	F:cytochrome-c oxidase activity; P:oxidative phosphorylation; F:copper ion binding; F:iron ion binding; C:integral component of membrane; P:hydrogen ion transmembrane transport; P:electron transport chain; P:aerobic respiration; C:plasma membrane; C:respiratory chain; F:heme binding	Cytochrome-c oxidase	F:cytochrome-c oxidase activity; F:copper ion binding; F:iron ion binding; F:electron carrier activity; C:integral component of membrane; P:oxidation-reduction process; P:electron transport chain; P:aerobic respiration; P:transport; C:plasma membrane; F:heme binding
core/932/3/WP_025308970.1	L-aspartate oxidase	537	5	0	92.8	5	F:L-aspartate:fumarate oxidoreductase activity; C:cytoplasm; P:NAD biosynthetic process; P:oxidation-reduction process; F:L-aspartate oxidase activity	L-aspartate oxidase; L-amino-acid oxidase	F:oxidoreductase activity; C:cytoplasm; P:NAD biosynthetic process; P:oxidation-reduction process; F:L-aspartate oxidase activity
core/944/3/WP_025309290.1	methylcrotonoyl- carboxylase	535	5	0	96	1	F:methylcrotonoyl-CoA carboxylase activity	Methylcrotonoyl-CoA carboxylase	F:ligase activity
core/949/3/WP_025307093.1	ubiquinone biosynthesis	493	5	0	92.2	4	F:ATP binding; C:integral component of membrane; F:protein kinase activity; P:protein phosphorylation		F:ATP binding; F:protein kinase activity; P:protein phosphorylation
core/951/3/WP_025309304.1	Mg-protoporphyrin IX monomethyl ester oxidative cyclase	517	5	0	92	4	F:catalytic activity; F:metal ion binding; F:cobalamin binding; F:iron-sulfur cluster binding		F:catalytic activity; F:metal ion binding; F:cobalamin binding; F:iron-sulfur cluster binding
core/953/3/WP_025308941.1	NADH dehydrogenase	526	5	0	92.2	5	F:electron carrier activity; C:membrane; F:NADH dehydrogenase (ubiquinone) activity; P:ATP synthesis coupled electron transport; F:iron-sulfur cluster binding	Acting on NADH or NADPH; NADH dehydrogenase; NADH:ubiquinone reductase (H(+)-translocating)	F:oxidoreductase activity; F:electron carrier activity; C:membrane; F:NADH dehydrogenase (ubiquinone) activity; P:oxidation-reduction process; P:ATP synthesis coupled electron transport; F:iron-sulfur cluster binding
core/969/3/WP_025307547.1	lytic transglycosylase	523	5	0	87.8	2	P:metabolic process; F:hydrolase activity, acting on glycosyl bonds		no GO terms
core/971/3/WP_038447485.1	ATP-dependent DNA helicase	513	5	0	89.8	5	F:nucleic acid binding; F:ATP binding; P:DNA recombination; F:ATP-dependent helicase activity; C:intracellular	Adenosinetriphosphatase; Nucleoside-triphosphate phosphatase	F:nucleic acid binding; F:nucleotide binding; F:ATP binding; F:catalytic activity; P:DNA recombination; F:ATP-dependent helicase activity; P:cellular metabolic process; C:intracellular
core/974/3/WP_025309491.1	NADH dehydrogenase	518	5	0	94	3	P:mitochondrial electron transport, NADH to ubiquinone; C:integral component of membrane; F:NADH dehydrogenase (ubiquinone) activity	Acting on NADH or NADPH; NADH dehydrogenase; NADH:ubiquinone reductase (H(+)-translocating)	P:mitochondrial electron transport, NADH to ubiquinone; F:NADH dehydrogenase (ubiquinone) activity; P:oxidation-reduction process; P:ATP synthesis coupled electron transport
core/982/3/WP_025307341.1	hypothetical protein	517	5	0	92				F:protein binding
core/998/3/WP_025309148.1	sigma-54-dependent Fis family transcriptional regulator	503	5	0	92.6	7	F:ATP binding; P:transcription, DNA-templated; P:phosphorelay signal transduction system; P:regulation of transcription, DNA-templated; F:sequence-specific DNA binding; F:transcription factor binding; C:intracellular		F:ATP binding; F:DNA binding; P:phosphorelay signal transduction system; P:regulation of transcription, DNA-templated; F:sequence-specific DNA binding; F:transcription factor binding
core/1014/3/WP_025309473.1	acyl- carboxylase subunit beta	522	5	0	97.6	1	F:propionyl-CoA carboxylase activity	Propionyl-CoA carboxylase	F:ligase activity
core/1021/3/WP_025307574.1	ribonuclease Y	521	5	0	94.4	6	P:RNA phosphodiester bond hydrolysis, endonucleolytic; F:RNA binding; C:integral component of membrane; P:mRNA catabolic process; C:plasma membrane; F:endoribonuclease activity		F:nucleic acid binding; F:RNA binding; C:membrane; P:mRNA catabolic process
core/1027/3/WP_025309385.1	nitrogen fixation	518	5	0	97.6	5	F:ATP binding; P:transcription, DNA-templated; P:regulation of transcription, DNA-templated; F:sequence-specific DNA binding; F:transcription factor binding		F:ATP binding; F:DNA binding; P:regulation of transcription, DNA-templated; F:sequence-specific DNA binding; F:transcription factor binding
core/1040/3/WP_025308840.1	acyl- dehydrogenase	511	5	0	85	3	F:acyl-CoA dehydrogenase activity; F:flavin adenine dinucleotide binding; P:oxidation-reduction process	Acting on the CH-CH group of donors	F:acyl-CoA dehydrogenase activity; F:oxidoreductase activity, acting on the CH-CH group of donors; F:flavin adenine dinucleotide binding; P:metabolic process; P:oxidation-reduction process
core/1045/3/WP_025308636.1	protease	508	5	0	91.2	2	P:proteolysis; F:serine-type endopeptidase activity	Acting on peptide bonds (peptidases)	P:proteolysis; F:serine-type endopeptidase activity
core/1048/3/WP_025308160.1	glutamine-hydrolyzing GMP synthase	505	5	0	86.4	5	F:ATP binding; F:GMP synthase (glutamine-hydrolyzing) activity; P:glutamine metabolic process; F:pyrophosphatase activity; P:GMP biosynthetic process	GMP synthase (glutamine-hydrolyzing)	F:ATP binding; F:GMP synthase (glutamine-hydrolyzing) activity; P:purine nucleotide biosynthetic process; F:pyrophosphatase activity; P:GMP biosynthetic process
core/1060/3/WP_025308675.1	histidine ammonia-lyase	511	5	0	93.6	4	C:cytoplasm; F:histidine ammonia-lyase activity; P:histidine catabolic process to glutamate and formate; P:histidine catabolic process to glutamate and formamide	Histidine ammonia-lyase	P:histidine catabolic process; C:cytoplasm; F:catalytic activity; F:histidine ammonia-lyase activity; F:ammonia-lyase activity
core/1076/3/WP_025306849.1	Asp-tRNA(Asn) Glu-tRNA(Gln) amidotransferase subunit	490	5	0	92.6	4	F:ATP binding; F:transferase activity; F:glutaminyl-tRNA synthase (glutamine-hydrolyzing) activity; P:translation	Glutaminyl-tRNA synthase (glutamine-hydrolyzing)	C:glutamyl-tRNA(Gln) amidotransferase complex; F:amidase activity; F:glutaminyl-tRNA synthase (glutamine-hydrolyzing) activity; P:translation
core/1079/3/WP_025306966.1	ATP-dependent helicase	444	5	0	89.4	3	F:nucleic acid binding; F:ATP binding; F:helicase activity	Nucleoside-triphosphate phosphatase	F:nucleic acid binding; F:ATP binding
core/1082/3/WP_025306961.1	sporulation R	509	5	0	97.4				no GO terms
core/1087/3/WP_025309466.1	ribonuclease G	509	5	0	95.6	4	F:RNA binding; P:RNA phosphodiester bond hydrolysis; F:ribonuclease activity; P:RNA processing		F:RNA binding; F:ribonuclease activity; P:RNA processing
core/1089/3/WP_025309503.1	F0F1 ATP synthase subunit alpha	508	5	0	96.8	7	C:proton-transporting ATP synthase complex, catalytic core F(1); F:ATP binding; P:ATP hydrolysis coupled proton transport; F:proton-transporting ATPase activity, rotational mechanism; C:plasma membrane; F:proton-transporting ATP synthase activity, rotational mechanism; P:plasma membrane ATP synthesis coupled proton transport	Adenosinetriphosphatase; Nucleoside-triphosphate phosphatase	C:proton-transporting ATP synthase complex, catalytic core F(1); F:ATP binding; F:adenyl ribonucleotide binding; P:proton transport; P:ATP metabolic process; P:ATP synthesis coupled proton transport; F:proton-transporting ATP synthase activity, rotational mechanism
core/1101/3/WP_025309366.1	leucyl aminopeptidase	502	5	0	91	5	C:cytoplasm; P:proteolysis; F:metalloexopeptidase activity; F:aminopeptidase activity; F:manganese ion binding	Acting on peptide bonds (peptidases)	P:protein metabolic process; C:cytoplasm; P:proteolysis; F:metalloexopeptidase activity; F:manganese ion binding; F:aminopeptidase activity; C:intracellular
core/1103/3/WP_025306905.1	succinylglutamate-semialdehyde dehydrogenase	505	5	0	95	2	P:oxidation-reduction process; F:oxidoreductase activity, acting on the aldehyde or oxo group of donors, NAD or NADP as acceptor		F:succinylglutamate-semialdehyde dehydrogenase activity; P:arginine catabolic process; F:oxidoreductase activity; P:metabolic process; P:oxidation-reduction process
core/1111/3/WP_025308547.1	2-methylcitrate dehydratase	502	5	0	95.6	1	F:2-methylcitrate dehydratase activity	2-methylcitrate dehydratase	F:lyase activity
core/1114/3/WP_038446679.1	acetyl- carboxylase biotin carboxylase subunit	500	5	0	97	4	F:ATP binding; F:pyruvate carboxylase activity; F:metal ion binding; F:biotin carboxylase activity	Pyruvate carboxylase; Biotin carboxylase	F:ATP binding; F:catalytic activity; F:metal ion binding; F:biotin carboxylase activity; F:ligase activity
core/1119/3/WP_025308655.1	glycerol kinase	493	5	0	91	5	F:ATP binding; P:glycerol-3-phosphate metabolic process; F:glycerol kinase activity; P:glycerol catabolic process; P:phosphorylation	Glycerol kinase	P:carbohydrate metabolic process; P:glycerol-3-phosphate metabolic process; F:glycerol kinase activity; F:phosphotransferase activity, alcohol group as acceptor
core/1123/3/WP_080683721.1	seleno O	496	5	0	80.2				no GO terms
core/1124/3/WP_025309288.1	pyruvate carboxylase	491	5	0	93.4	4	F:ATP binding; F:pyruvate carboxylase activity; F:metal ion binding; F:biotin carboxylase activity	Pyruvate carboxylase; Biotin carboxylase	F:ATP binding; F:catalytic activity; F:metal ion binding; F:biotin carboxylase activity
core/1134/3/WP_025308241.1	pyruvate kinase	495	5	0	95	5	F:magnesium ion binding; F:pyruvate kinase activity; F:potassium ion binding; P:glycolytic process; F:kinase activity	Pyruvate kinase	F:magnesium ion binding; F:pyruvate kinase activity; F:potassium ion binding; F:catalytic activity; P:glycolytic process
core/1144/3/WP_025309490.1	NADH-quinone oxidoreductase subunit N	486	5	0	95.8	6	F:quinone binding; C:integral component of membrane; F:NADH dehydrogenase (ubiquinone) activity; P:ATP synthesis coupled electron transport; P:transport; C:plasma membrane	Acting on NADH or NADPH; NADH dehydrogenase; NADH:ubiquinone reductase (H(+)-translocating)	F:NADH dehydrogenase (ubiquinone) activity; P:oxidation-reduction process; P:ATP synthesis coupled electron transport
core/1146/3/WP_038446491.1	IMP dehydrogenase	486	5	0	95.2	5	F:nucleotide binding; F:metal ion binding; F:IMP dehydrogenase activity; P:oxidation-reduction process; P:GMP biosynthetic process	IMP dehydrogenase	P:purine nucleotide biosynthetic process; F:catalytic activity; F:oxidoreductase activity; F:IMP dehydrogenase activity; P:oxidation-reduction process
core/1148/3/WP_038446519.1	glutamate--tRNA ligase	492	5	0	91.2	5	F:ATP binding; C:cytoplasm; F:glutamate-tRNA ligase activity; F:tRNA binding; P:glutamyl-tRNA aminoacylation	Glutamate--tRNA ligase	F:nucleotide binding; F:ATP binding; P:tRNA aminoacylation for protein translation; F:aminoacyl-tRNA ligase activity; F:zinc ion binding; C:cytoplasm; F:glutamate-tRNA ligase activity; P:tRNA aminoacylation; P:glutamyl-tRNA aminoacylation; F:tRNA binding
core/1157/3/WP_025308447.1	lysine--tRNA ligase	492	5	0	96	6	F:magnesium ion binding; F:nucleic acid binding; F:ATP binding; C:cytoplasm; F:lysine-tRNA ligase activity; P:lysyl-tRNA aminoacylation	Lysine--tRNA ligase	F:nucleotide binding; F:nucleic acid binding; F:ATP binding; P:tRNA aminoacylation for protein translation; F:aminoacyl-tRNA ligase activity; C:cytoplasm; F:lysine-tRNA ligase activity; P:lysyl-tRNA aminoacylation
core/1177/3/WP_025307275.1	Zn-dependent protease	473	5	0	93.2	2	P:proteolysis; F:metallopeptidase activity		P:proteolysis; F:metallopeptidase activity
core/1179/3/WP_025307709.1	GTPase	478	5	0	85.8	4	F:magnesium ion binding; F:GTP binding; C:cytoplasm; F:GTPase activity	Nucleoside-triphosphate phosphatase	F:GTP binding
core/1181/3/WP_025306845.1	hypothetical protein	486	5	0	91.6	2	C:integral component of membrane; F:hydrolase activity		F:hydrolase activity
core/1193/3/WP_025308432.1	cysteine--tRNA ligase	484	5	0	88.8	5	F:ATP binding; F:zinc ion binding; C:cytoplasm; F:cysteine-tRNA ligase activity; P:cysteinyl-tRNA aminoacylation	Cysteine--tRNA ligase	F:nucleotide binding; F:ATP binding; P:tRNA aminoacylation for protein translation; F:aminoacyl-tRNA ligase activity; C:cytoplasm; F:cysteine-tRNA ligase activity; P:cysteinyl-tRNA aminoacylation
core/1201/3/WP_025306929.1	Fe-S cluster assembly	485	5	0	96.2	1	P:iron-sulfur cluster assembly		P:iron-sulfur cluster assembly
core/1202/3/WP_025307351.1	RNA polymerase sigma-54 factor	477	5	0	97	6	F:DNA binding; F:sigma factor activity; F:transcription factor activity, sequence-specific DNA binding; F:DNA-directed 5'-3' RNA polymerase activity; P:regulation of transcription, DNA-templated; P:DNA-templated transcription, initiation	DNA-directed RNA polymerase	F:DNA binding; F:sigma factor activity; F:transcription factor activity, sequence-specific DNA binding; F:DNA-directed 5'-3' RNA polymerase activity; P:regulation of transcription, DNA-templated; P:DNA-templated transcription, initiation
core/1217/3/WP_025306850.1	Asp-tRNA(Asn) Glu-tRNA(Gln) amidotransferase subunit	476	5	0	93	4	F:ATP binding; F:transferase activity; F:glutaminyl-tRNA synthase (glutamine-hydrolyzing) activity; P:translation	Glutaminyl-tRNA synthase (glutamine-hydrolyzing)	F:catalytic activity; F:carbon-nitrogen ligase activity, with glutamine as amido-N-donor; F:ligase activity
core/1235/3/WP_051431452.1	family transcriptional regulator	327	5	0	82.4	7	F:ATP binding; P:transcription, DNA-templated; P:phosphorelay signal transduction system; P:regulation of transcription, DNA-templated; F:sequence-specific DNA binding; F:transcription factor binding; C:intracellular		F:ATP binding; F:DNA binding; P:regulation of transcription, DNA-templated; F:sequence-specific DNA binding; F:transcription factor binding
core/1239/3/WP_025307315.1	dihydrolipoyl dehydrogenase	474	5	0	96	6	C:cell; F:flavin adenine dinucleotide binding; P:glycolytic process; P:cell redox homeostasis; P:oxidation-reduction process; F:dihydrolipoyl dehydrogenase activity	Dihydrolipoyl dehydrogenase	F:oxidoreductase activity, acting on a sulfur group of donors, NAD(P) as acceptor; F:oxidoreductase activity; F:flavin adenine dinucleotide binding; F:electron carrier activity; P:oxidation-reduction process; P:cell redox homeostasis; F:dihydrolipoyl dehydrogenase activity
core/1245/3/WP_025308133.1	UDP-N-acetylmuramate:L-alanyl-gamma-D-glutamyl-meso-diaminopimelate ligase	470	5	0	91.2	4	F:ATP binding; P:peptidoglycan biosynthetic process; F:acid-amino acid ligase activity; P:cell wall organization		F:ATP binding; P:peptidoglycan biosynthetic process; F:acid-amino acid ligase activity; P:biosynthetic process; P:cell wall organization; F:ligase activity
core/1253/3/WP_025308726.1	serine protease	477	5	0	90.4	2	P:proteolysis; F:serine-type endopeptidase activity	Acting on peptide bonds (peptidases)	F:protein binding; P:proteolysis; F:serine-type endopeptidase activity
core/1273/3/WP_025309197.1	UDP-N-acetylglucosamine diphosphorylase glucosamine-1-phosphate N-acetyltransferase	465	5	0	92.8	11	F:magnesium ion binding; P:regulation of cell shape; F:UDP-N-acetylglucosamine diphosphorylase activity; C:cytoplasm; P:cell morphogenesis; P:peptidoglycan biosynthetic process; F:glucosamine-1-phosphate N-acetyltransferase activity; P:lipopolysaccharide biosynthetic process; P:lipid A biosynthetic process; P:cell wall organization; P:UDP-N-acetylglucosamine biosynthetic process	UDP-N-acetylglucosamine diphosphorylase; Glucosamine-1-phosphate N-acetyltransferase	F:magnesium ion binding; F:UDP-N-acetylglucosamine diphosphorylase activity; C:cytoplasm; P:cell morphogenesis; P:peptidoglycan biosynthetic process; F:glucosamine-1-phosphate N-acetyltransferase activity; P:lipopolysaccharide biosynthetic process
core/1275/3/WP_025308843.1	mannose-1-phosphate guanylyltransferase mannose-6-phosphate isomerase	458	5	0	81.6	3	F:nucleotidyltransferase activity; P:polysaccharide biosynthetic process; F:isomerase activity		P:polysaccharide metabolic process; F:nucleotidyltransferase activity; P:polysaccharide biosynthetic process; P:biosynthetic process
core/1281/3/WP_025307644.1	Serine protease subtilase	460	5	0	92	3	P:proteolysis; C:integral component of membrane; F:serine-type endopeptidase activity	Acting on peptide bonds (peptidases)	P:proteolysis; F:serine-type endopeptidase activity
core/1284/3/WP_025309028.1	UDP-N-acetylmuramoylalanyl-D-glutamyl- 6-diaminopimelate--D-alanyl-D-alanine ligase	473	5	0	85.8	8	P:regulation of cell shape; P:cell division; F:ATP binding; C:cytoplasm; P:peptidoglycan biosynthetic process; P:cell wall organization; F:UDP-N-acetylmuramoyl-tripeptide-D-alanyl-D-alanine ligase activity; P:cell cycle	UDP-N-acetylmuramoyl-tripeptide--D-alanyl-D-alanine ligase	F:ATP binding; C:cytoplasm; P:biosynthetic process; P:cell wall organization; F:UDP-N-acetylmuramoyl-tripeptide-D-alanyl-D-alanine ligase activity; F:ligase activity
core/1287/3/WP_025306803.1	chromosomal replication initiator	473	5	0	96.4	5	F:DNA replication origin binding; F:ATP binding; P:DNA replication initiation; C:cytoplasm; P:regulation of DNA replication		F:ATP binding; P:DNA replication initiation; F:DNA replication origin binding; F:DNA binding; P:regulation of DNA replication; F:sequence-specific DNA binding
core/1288/3/WP_025306902.1	acetylornithine aminotransferase	458	5	0	95	2	F:pyridoxal phosphate binding; F:succinyldiaminopimelate transaminase activity	Succinyldiaminopimelate transaminase	F:pyridoxal phosphate binding; F:catalytic activity; F:transaminase activity
core/1294/3/WP_025306832.1	replicative DNA helicase	472	5	0	94	6	F:DNA binding; F:ATP binding; F:DNA helicase activity; P:DNA duplex unwinding; C:primosome complex; P:DNA replication, synthesis of RNA primer	Nucleoside-triphosphate phosphatase	F:ATP binding; F:DNA binding; F:DNA helicase activity; P:DNA replication
core/1298/3/WP_025307778.1	sigma-54-dependent Fis family transcriptional regulator	468	5	0	94.8	7	F:DNA binding; F:ATP binding; P:transcription, DNA-templated; P:phosphorelay signal transduction system; P:regulation of transcription, DNA-templated; F:transcription factor binding; C:intracellular		F:ATP binding; F:DNA binding; P:phosphorelay signal transduction system; P:regulation of transcription, DNA-templated; F:transcription factor binding
core/1302/3/WP_025307849.1	cytochrome c biogenesis	470	5	0	89.6	1	C:integral component of membrane		no GO terms
core/1309/3/WP_025308667.1	dihydrolipoyl dehydrogenase	469	5	0	93.4	6	C:cell; F:flavin adenine dinucleotide binding; P:glycolytic process; P:cell redox homeostasis; P:oxidation-reduction process; F:dihydrolipoyl dehydrogenase activity	Dihydrolipoyl dehydrogenase	F:oxidoreductase activity, acting on a sulfur group of donors, NAD(P) as acceptor; F:oxidoreductase activity; F:flavin adenine dinucleotide binding; F:electron carrier activity; P:oxidation-reduction process; P:cell redox homeostasis; F:dihydrolipoyl dehydrogenase activity
core/1314/3/WP_025309201.1	sigma-54-dependent Fis family transcriptional regulator	466	5	0	96.8	7	F:ATP binding; P:transcription, DNA-templated; P:phosphorelay signal transduction system; P:regulation of transcription, DNA-templated; F:sequence-specific DNA binding; F:transcription factor binding; C:intracellular		F:ATP binding; F:DNA binding; P:phosphorelay signal transduction system; P:regulation of transcription, DNA-templated; F:sequence-specific DNA binding; F:transcription factor binding
core/1317/3/WP_025307671.1	class II fumarate hydratase	464	5	0	91.2	4	P:tricarboxylic acid cycle; F:fumarate hydratase activity; P:fumarate metabolic process; C:tricarboxylic acid cycle enzyme complex	Fumarate hydratase	F:catalytic activity; F:lyase activity; P:tricarboxylic acid cycle; F:fumarate hydratase activity; P:fumarate metabolic process; C:tricarboxylic acid cycle enzyme complex
core/1327/3/WP_025307786.1	Fis family transcriptional regulator	468	5	0	97.6	7	F:ATP binding; P:transcription, DNA-templated; P:phosphorelay signal transduction system; P:regulation of transcription, DNA-templated; F:sequence-specific DNA binding; F:transcription factor binding; C:intracellular		F:ATP binding; F:DNA binding; P:phosphorelay signal transduction system; P:regulation of transcription, DNA-templated; F:sequence-specific DNA binding; F:transcription factor binding
core/1328/3/WP_038446352.1	exodeoxyribonuclease VII large subunit	467	5	0	86.8	6	F:nucleic acid binding; P:DNA catabolic process; P:nucleic acid phosphodiester bond hydrolysis; C:cytoplasm; C:exodeoxyribonuclease VII complex; F:exodeoxyribonuclease VII activity	Acting on ester bonds; Acting on ester bonds; Exodeoxyribonuclease VII	F:nucleic acid binding; P:DNA catabolic process; C:exodeoxyribonuclease VII complex; F:exodeoxyribonuclease VII activity
core/1331/3/WP_025309501.1	F0F1 ATP synthase subunit beta	468	5	0	96.2	6	C:proton-transporting ATP synthase complex, catalytic core F(1); F:ATP binding; P:ATP hydrolysis coupled proton transport; C:plasma membrane; F:proton-transporting ATP synthase activity, rotational mechanism; P:plasma membrane ATP synthesis coupled proton transport	Adenosinetriphosphatase; Nucleoside-triphosphate phosphatase	C:proton-transporting ATP synthase complex, catalytic core F(1); F:ATP binding; P:proton transport; P:ATP metabolic process; P:ATP synthesis coupled proton transport; F:proton-transporting ATP synthase activity, rotational mechanism
core/1340/3/WP_025307805.1	transcription termination antitermination	467	5	0	96.4	7	F:nucleotide binding; F:transcription factor activity, sequence-specific DNA binding; F:translation elongation factor activity; C:cytoplasm; P:transcription antitermination; P:DNA-templated transcription, termination; P:translational elongation		F:nucleic acid binding; F:nucleotide binding; F:transcription factor activity, sequence-specific DNA binding; F:RNA binding; P:transcription antitermination; P:DNA-templated transcription, termination; P:regulation of DNA-templated transcription, termination
core/1342/3/WP_025308798.1	FAD-binding oxidoreductase	466	5	0	92	3	F:oxidoreductase activity, acting on CH-OH group of donors; F:flavin adenine dinucleotide binding; P:oxidation-reduction process		F:oxidoreductase activity, acting on CH-OH group of donors; F:flavin adenine dinucleotide binding; F:catalytic activity; F:oxidoreductase activity; P:oxidation-reduction process
core/1343/3/WP_025308114.1	phosphoglucosamine mutase	466	5	0	94.8	3	F:magnesium ion binding; P:carbohydrate metabolic process; F:phosphoglucosamine mutase activity	Phosphoglucosamine mutase	F:magnesium ion binding; P:carbohydrate metabolic process; F:intramolecular transferase activity, phosphotransferases; F:phosphoglucosamine mutase activity; P:organic substance metabolic process
core/1349/3/WP_025308122.1	tRNA (N(6)-L-threonylcarbamoyladenosine(37)-C(2))-methylthiotransferase	447	5	0	94.8	3	P:RNA modification; F:4 iron, 4 sulfur cluster binding; F:transferase activity		F:catalytic activity; F:4 iron, 4 sulfur cluster binding; F:iron-sulfur cluster binding; F:transferase activity; P:tRNA modification
core/1350/3/WP_025306923.1	translocation	460	5	0	92.4	2	C:periplasmic space; P:protein import		F:protein binding; P:protein transport; C:periplasmic space; P:protein import
core/1352/3/WP_025308155.1	tRNA (N6-isopentenyl adenosine(37)-C2)-methylthiotransferase	453	5	0	96	5	C:cytoplasm; F:iron ion binding; F:4 iron, 4 sulfur cluster binding; F:transferase activity; P:tRNA modification		F:catalytic activity; C:cytoplasm; F:4 iron, 4 sulfur cluster binding; F:iron-sulfur cluster binding; F:transferase activity; P:tRNA modification
core/1362/3/WP_025309024.1	UDP-N-acetylmuramoyl-L-alanine--D-glutamate ligase	462	5	0	98.2	11	P:regulation of cell shape; P:cell division; F:ATP binding; C:cytoplasm; P:peptidoglycan biosynthetic process; F:UDP-N-acetylmuramoylalanine-D-glutamate ligase activity; P:siroheme biosynthetic process; P:oxidation-reduction process; P:cell wall organization; F:precorrin-2 dehydrogenase activity; P:cell cycle	UDP-N-acetylmuramoyl-L-alanine--D-glutamate ligase; Precorrin-2 dehydrogenase	P:cell division; P:regulation of cell shape; F:ATP binding; P:porphyrin-containing compound biosynthetic process; C:cytoplasm; F:UDP-N-acetylmuramoylalanine-D-glutamate ligase activity; P:siroheme biosynthetic process; P:oxidation-reduction process; P:biosynthetic process; F:precorrin-2 dehydrogenase activity; F:ligase activity
core/1365/3/WP_025308906.1	Fis family transcriptional regulator	458	5	0	94.8	7	F:ATP binding; P:transcription, DNA-templated; P:phosphorelay signal transduction system; P:regulation of transcription, DNA-templated; F:sequence-specific DNA binding; F:transcription factor binding; C:intracellular		F:ATP binding; F:DNA binding; P:phosphorelay signal transduction system; P:regulation of transcription, DNA-templated; F:sequence-specific DNA binding; F:transcription factor binding
core/1369/3/WP_025309458.1	30S ribosomal S12 methylthiotransferase	462	5	0	96.6	6	P:peptidyl-L-beta-methylthioaspartic acid biosynthetic process from peptidyl-aspartic acid; F:iron ion binding; P:RNA modification; F:4 iron, 4 sulfur cluster binding; C:ribosome; F:transferase activity		P:peptidyl-L-beta-methylthioaspartic acid biosynthetic process from peptidyl-aspartic acid; F:catalytic activity; C:cytoplasm; F:4 iron, 4 sulfur cluster binding; F:iron-sulfur cluster binding; F:transferase activity; P:tRNA modification
core/1380/3/WP_025309375.1	peptidase S41	459	5	0	95.2	2	P:proteolysis; F:serine-type peptidase activity		F:protein binding; P:proteolysis; F:serine-type peptidase activity
core/1386/3/WP_025308964.1	MCE family	456	5	0	90.8	1	C:integral component of membrane		no GO terms
core/1390/3/WP_025308126.1	sodium-dependent serine transporter	454	5	0	92.4	4	P:neurotransmitter transport; F:neurotransmitter:sodium symporter activity; P:transmembrane transport; C:integral component of membrane		P:neurotransmitter transport; F:neurotransmitter:sodium symporter activity; C:integral component of membrane
core/1394/3/WP_025309271.1	5 -nucleotidase	457	5	0	96.6				no GO terms
core/1396/3/WP_025309020.1	UDP-N-acetylmuramate--L-alanine ligase	454	5	0	93.2	8	P:regulation of cell shape; P:cell division; F:ATP binding; C:cytoplasm; P:peptidoglycan biosynthetic process; F:UDP-N-acetylmuramate-L-alanine ligase activity; P:cell wall organization; P:cell cycle	UDP-N-acetylmuramate--L-alanine ligase	F:ATP binding; P:peptidoglycan biosynthetic process; F:UDP-N-acetylmuramate-L-alanine ligase activity; P:biosynthetic process; F:ligase activity
core/1402/3/WP_025307555.1	glycine--tRNA ligase	444	5	0	95	5	F:glycine-tRNA ligase activity; F:ATP binding; P:glycyl-tRNA aminoacylation; C:cytoplasm; F:protein dimerization activity	Glycine--tRNA ligase	F:nucleotide binding; F:glycine-tRNA ligase activity; F:ATP binding; P:tRNA aminoacylation for protein translation; P:glycyl-tRNA aminoacylation; F:aminoacyl-tRNA ligase activity; C:cytoplasm
core/1413/3/WP_025307853.1	hydrogenase	453	5	0	96.8	3	F:oxidoreductase activity; C:integral component of membrane; P:oxidation-reduction process		no GO terms
core/1414/3/WP_025307205.1	flagellar hook associated	453	5	0	93.8	3	C:bacterial-type flagellum hook; P:cell adhesion; C:extracellular region		C:bacterial-type flagellum; C:bacterial-type flagellum hook; P:cell adhesion
core/1417/3/WP_025306813.1	phosphomannomutase phosphoglucomutase	456	5	0	93.6	3	F:magnesium ion binding; P:carbohydrate metabolic process; F:phosphomannomutase activity	Phosphomannomutase	F:magnesium ion binding; P:carbohydrate metabolic process; F:intramolecular transferase activity, phosphotransferases; P:organic substance metabolic process
core/1447/3/WP_025308573.1	magnesium transporter	447	5	0	92.8	5	F:metal ion binding; C:integral component of membrane; F:magnesium ion transmembrane transporter activity; P:magnesium ion transmembrane transport; C:plasma membrane		P:cation transport; P:magnesium ion transport; C:membrane; F:cation transmembrane transporter activity; F:magnesium ion transmembrane transporter activity
core/1451/3/WP_025308632.1	dihydroorotase	449	5	0	87.8	3	F:metal ion binding; F:dihydroorotase activity; P:'de novo' UMP biosynthetic process	Dihydroorotase	F:hydrolase activity, acting on carbon-nitrogen (but not peptide) bonds; F:hydrolase activity, acting on carbon-nitrogen (but not peptide) bonds, in cyclic amides; F:hydrolase activity
core/1460/3/WP_025308125.1	ribosome biogenesis GTPase Der	445	5	0	93.2	2	F:GTP binding; P:ribosome biogenesis		F:GTP binding
core/1463/3/WP_025308262.1	signal recognition particle	443	5	0	97.2	5	F:GTP binding; P:SRP-dependent cotranslational protein targeting to membrane; C:signal recognition particle; F:GTPase activity; F:7S RNA binding	Nucleoside-triphosphate phosphatase	F:GTP binding; P:SRP-dependent cotranslational protein targeting to membrane; C:signal recognition particle; F:GTPase activity; F:7S RNA binding
core/1468/3/WP_025308091.1	acetyl- acyltransferase	447	5	0	96.6	2	F:transferase activity, transferring acyl groups other than amino-acyl groups; P:metabolic process		F:transferase activity, transferring acyl groups other than amino-acyl groups; F:catalytic activity; P:metabolic process
core/1470/3/WP_025309214.1	oxygen-independent coproporphyrinogen III oxidase	449	5	0	88.6	7	C:cytoplasm; F:coproporphyrinogen oxidase activity; F:metal ion binding; F:coproporphyrinogen dehydrogenase activity; P:oxidation-reduction process; F:4 iron, 4 sulfur cluster binding; P:protoporphyrinogen IX biosynthetic process	Coproporphyrinogen dehydrogenase; Coproporphyrinogen oxidase	P:porphyrin-containing compound biosynthetic process; F:catalytic activity; F:coproporphyrinogen oxidase activity; C:cytoplasm; P:oxidation-reduction process; F:iron-sulfur cluster binding
core/1477/3/WP_025306903.1	succinyl-diaminopimelate desuccinylase	448	5	0	92.8	2	P:metabolic process; F:hydrolase activity		P:metabolic process; F:hydrolase activity
core/1485/3/WP_051431563.1	like ATPase	444	5	0	98.2	1	F:ATP binding		F:ATP binding
core/1491/3/WP_025307240.1	Cys Met metabolism lyase	446	5	0	90.8	2	F:pyridoxal phosphate binding; F:lyase activity		F:pyridoxal phosphate binding; F:catalytic activity
core/1492/3/WP_025308282.1	ATP-dependent helicase	431	5	0	88.4	3	F:nucleic acid binding; F:ATP binding; F:helicase activity	Nucleoside-triphosphate phosphatase	F:nucleic acid binding; F:ATP binding
core/1494/3/WP_025309193.1	tRNA (uracil-5-)-methyltransferase	446	5	0	94.6	8	F:methylenetetrahydrofolate-tRNA-(uracil-5-)-methyltransferase (FADH2-oxidizing) activity; C:cytoplasm; F:oxidoreductase activity; F:flavin adenine dinucleotide binding; P:tRNA processing; P:oxidation-reduction process; F:5,10-methylenetetrahydrofolate-dependent tRNA (m5U54) methyltransferase activity; P:methylation	Methylenetetrahydrofolate--tRNA-(uracil(54)-C(5))-methyltransferase	F:methylenetetrahydrofolate-tRNA-(uracil-5-)-methyltransferase (FADH2-oxidizing) activity; C:cytoplasm; F:flavin adenine dinucleotide binding; P:tRNA processing
core/1499/3/WP_025308223.1	hypothetical protein	334	5	0	90.4	4	P:cell division; C:cytoplasm; P:chromosome segregation; P:cell cycle		no GO terms
core/1502/3/WP_038446627.1	flagellum-specific ATP synthase	444	5	0	97.2	7	F:ATPase activity; F:ATP binding; P:bacterial-type flagellum assembly; C:cytoplasm; P:biosynthetic process; P:protein secretion by the type III secretion system; C:type III protein secretion system complex	Adenosinetriphosphatase; Nucleoside-triphosphate phosphatase	F:ATPase activity; F:ATP binding; P:bacterial-type flagellum assembly; C:cytoplasm; P:protein secretion by the type III secretion system; P:biosynthetic process; C:type III protein secretion system complex
core/1517/3/WP_025308855.1	pre translocase subunit	442	5	0	98	6	P:protein targeting; P:intracellular protein transmembrane transport; C:integral component of membrane; P:protein transport by the Sec complex; C:intracellular; C:plasma membrane		C:membrane; P:protein transport
core/1519/3/WP_025308666.1	dihydrolipoyllysine-residue succinyltransferase	417	5	0	89.6	4	F:dihydrolipoyllysine-residue succinyltransferase activity; C:oxoglutarate dehydrogenase complex; P:tricarboxylic acid cycle; P:L-lysine catabolic process to acetyl-CoA via saccharopine	Dihydrolipoyllysine-residue succinyltransferase	F:dihydrolipoyllysine-residue succinyltransferase activity; F:transferase activity, transferring acyl groups; C:oxoglutarate dehydrogenase complex; P:metabolic process; P:tricarboxylic acid cycle
core/1522/3/WP_025307029.1	NAD(P) FAD-dependent oxidoreductase	442	5	0	87.2	3	F:NADH dehydrogenase activity; C:integral component of membrane; P:oxidation-reduction process	NADH dehydrogenase	F:oxidoreductase activity; P:oxidation-reduction process
core/1529/3/WP_025308942.1	NADH-quinone oxidoreductase subunit F	430	5	0	96.8	6	F:FMN binding; F:metal ion binding; F:NAD binding; F:NADH dehydrogenase (ubiquinone) activity; P:oxidation-reduction process; F:4 iron, 4 sulfur cluster binding	Acting on NADH or NADPH; NADH dehydrogenase; NADH:ubiquinone reductase (H(+)-translocating)	F:FMN binding; F:NAD binding; F:NADH dehydrogenase (ubiquinone) activity; P:oxidation-reduction process; F:4 iron, 4 sulfur cluster binding; F:oxidoreductase activity, acting on NAD(P)H
core/1536/3/WP_025306942.1	Xaa-Pro aminopeptidase	439	5	0	94.8	3	P:proteolysis; F:aminopeptidase activity; F:manganese ion binding	Acting on peptide bonds (peptidases)	F:manganese ion binding; F:aminopeptidase activity
core/1547/3/WP_025309268.1	RRM3 PIF1 helicase	416	5	0	90.4	5	F:ATP binding; P:DNA repair; F:DNA helicase activity; P:DNA duplex unwinding; P:telomere maintenance	Nucleoside-triphosphate phosphatase	P:DNA repair; F:DNA helicase activity; P:telomere maintenance
core/1551/3/WP_025307086.1	HD domain-containing	439	5	0	96	1	F:hydrolase activity		no GO terms
core/1553/3/WP_025309470.1	thymidine phosphorylase	439	5	0	90.4	4	F:phosphorylase activity; P:pyrimidine nucleobase metabolic process; F:pyrimidine-nucleoside phosphorylase activity; P:pyrimidine nucleoside metabolic process	Glycogen phosphorylase; Pyrimidine-nucleoside phosphorylase	F:phosphorylase activity; P:pyrimidine nucleobase metabolic process; F:transferase activity, transferring glycosyl groups; P:metabolic process; F:pyrimidine-nucleoside phosphorylase activity; F:transferase activity, transferring pentosyl groups; P:pyrimidine nucleoside metabolic process
core/1554/3/WP_025309373.1	trigger factor	439	5	0	95	7	P:cell division; F:peptidyl-prolyl cis-trans isomerase activity; C:cytoplasm; P:protein transport; P:protein peptidyl-prolyl isomerization; P:protein folding; P:cell cycle	Peptidylprolyl isomerase	P:protein transport; P:protein folding
core/1555/3/WP_038447072.1	hydroxymethylglutaryl- degradative	437	5	0	96	5	F:coenzyme binding; F:hydroxymethylglutaryl-CoA reductase activity; P:coenzyme A metabolic process; P:oxidation-reduction process; F:hydroxymethylglutaryl-CoA reductase (NADPH) activity	Hydroxymethylglutaryl-CoA reductase; Hydroxymethylglutaryl-CoA reductase (NADPH)	F:coenzyme binding; F:oxidoreductase activity, acting on the CH-OH group of donors, NAD or NADP as acceptor; P:coenzyme A metabolic process; P:oxidation-reduction process; F:hydroxymethylglutaryl-CoA reductase (NADPH) activity
core/1559/3/WP_038446699.1	UDP-N-acetylmuramoyl-L-alanine--D-glutamate ligase	412	5	0	82.8	8	P:regulation of cell shape; P:cell division; F:ATP binding; C:cytoplasm; P:peptidoglycan biosynthetic process; F:UDP-N-acetylmuramoylalanine-D-glutamate ligase activity; P:cell wall organization; P:cell cycle	UDP-N-acetylmuramoyl-L-alanine--D-glutamate ligase	P:regulation of cell shape; P:cell division; F:ATP binding; C:cytoplasm; F:UDP-N-acetylmuramoylalanine-D-glutamate ligase activity; P:biosynthetic process; F:ligase activity
core/1561/3/WP_025307372.1	replication-associated recombination A	434	5	0	93	3	F:DNA binding; F:ATP binding; P:DNA replication		F:ATP binding; F:DNA binding; P:DNA replication
core/1578/3/WP_025307279.1	glycosyltransferase	420	5	0	94.6	1	F:transferase activity, transferring glycosyl groups		no GO terms
core/1581/3/WP_025309016.1	cell division	416	5	0	96	4	P:regulation of cell shape; P:FtsZ-dependent cytokinesis; C:cell division site; C:cytoplasmic side of plasma membrane		F:protein binding; P:cell cycle
core/1597/3/WP_025309210.1	glutamate-1-semialdehyde 2,1-aminomutase	426	5	0	90.8	5	F:pyridoxal phosphate binding; C:cytoplasm; F:transaminase activity; F:glutamate-1-semialdehyde 2,1-aminomutase activity; P:protoporphyrinogen IX biosynthetic process	Glutamate-1-semialdehyde 2,1-aminomutase	F:pyridoxal phosphate binding; F:catalytic activity; F:transaminase activity; F:glutamate-1-semialdehyde 2,1-aminomutase activity; P:tetrapyrrole biosynthetic process
core/1603/3/WP_025307741.1	adenylosuccinate synthase	432	5	0	94.6	5	F:magnesium ion binding; F:GTP binding; P:'de novo' AMP biosynthetic process; F:adenylosuccinate synthase activity; C:cytoplasm	Adenylosuccinate synthase	F:GTP binding; F:adenylosuccinate synthase activity; P:purine nucleotide biosynthetic process
core/1609/3/WP_025306862.1	serine--tRNA ligase	430	5	0	93.6	6	P:selenocysteinyl-tRNA(Sec) biosynthetic process; F:ATP binding; C:cytoplasm; P:selenocysteine biosynthetic process; F:serine-tRNA ligase activity; P:seryl-tRNA aminoacylation	Serine--tRNA ligase	F:nucleotide binding; F:ATP binding; P:tRNA aminoacylation for protein translation; F:aminoacyl-tRNA ligase activity; C:cytoplasm; F:serine-tRNA ligase activity; P:seryl-tRNA aminoacylation
core/1610/3/WP_025309364.1	ATP-dependent Clp protease ATP-binding subunit	430	5	0	98.4	7	F:ATP binding; F:zinc ion binding; P:proteolysis; F:protein dimerization activity; F:unfolded protein binding; F:peptidase activity; P:protein folding		F:ATP binding; F:zinc ion binding; F:protein dimerization activity; F:unfolded protein binding; P:protein folding
core/1611/3/WP_025308474.1	hypothetical protein	430	5	0	94.4				no IPS match
core/1615/3/WP_025307283.1	glutamate dehydrogenase	422	5	0	87.2	3	F:oxidoreductase activity, acting on the CH-NH2 group of donors, NAD or NADP as acceptor; P:cellular amino acid metabolic process; P:oxidation-reduction process		F:oxidoreductase activity; F:oxidoreductase activity, acting on the CH-NH2 group of donors, NAD or NADP as acceptor; P:cellular amino acid metabolic process; P:oxidation-reduction process
core/1621/3/WP_025307799.1	HSP70 family molecular chaperone	429	5	0	93.6				no GO terms
core/1634/3/WP_025307591.1	isovaleryl- dehydrogenase	402	5	0	95.4	3	F:isovaleryl-CoA dehydrogenase activity; F:flavin adenine dinucleotide binding; P:oxidation-reduction process	Acting on the CH-CH group of donors; Acting on the CH-CH group of donors	F:acyl-CoA dehydrogenase activity; F:oxidoreductase activity, acting on the CH-CH group of donors; F:flavin adenine dinucleotide binding; P:metabolic process; P:oxidation-reduction process
core/1635/3/WP_025309173.1	flagellar hook	427	5	0	97.4	2	P:bacterial-type flagellum-dependent cell motility; C:bacterial-type flagellum basal body		P:bacterial-type flagellum-dependent cell motility
core/1641/3/WP_025308164.1	acetyl- C-acyltransferase	427	5	0	91	2	F:acetyl-CoA C-acetyltransferase activity; P:metabolic process	Acetyl-CoA C-acyltransferase; Acetyl-CoA C-acetyltransferase	F:transferase activity, transferring acyl groups other than amino-acyl groups; F:catalytic activity; P:metabolic process
core/1663/3/WP_025307811.1	zinc ase	422	5	0	94	3	F:metal ion binding; P:proteolysis; F:metalloendopeptidase activity	Acting on peptide bonds (peptidases)	F:catalytic activity; F:metal ion binding; P:proteolysis; F:metalloendopeptidase activity
core/1671/3/WP_025309369.1	glutamate--cysteine ligase	409	5	0	91.2	1	F:ligase activity		no GO terms
core/1682/3/WP_025308205.1	beta-ketoacyl-[acyl-carrier- ] synthase II	422	5	0	96.2	2	F:beta-ketoacyl-acyl-carrier-protein synthase II activity; P:fatty acid biosynthetic process	Beta-ketoacyl-[acyl-carrier-protein] synthase II	F:transferase activity, transferring acyl groups other than amino-acyl groups; F:catalytic activity; P:metabolic process; P:fatty acid biosynthetic process
core/1684/3/WP_025308659.1	imidazolonepropionase	413	5	0	86.8	6	F:zinc ion binding; C:cytoplasm; F:iron ion binding; F:imidazolonepropionase activity; P:histidine catabolic process to glutamate and formate; P:histidine catabolic process to glutamate and formamide	Imidazolonepropionase	F:hydrolase activity, acting on carbon-nitrogen (but not peptide) bonds; F:hydrolase activity, acting on carbon-nitrogen (but not peptide) bonds, in cyclic amides; C:cytoplasm; P:histidine catabolic process to glutamate and formamide; F:hydrolase activity
core/1685/3/WP_025307326.1	phosphopyruvate hydratase	422	5	0	95.8	6	F:magnesium ion binding; F:phosphopyruvate hydratase activity; P:glycolytic process; C:extracellular region; C:phosphopyruvate hydratase complex; C:cell surface	Phosphopyruvate hydratase	F:magnesium ion binding; F:phosphopyruvate hydratase activity; F:metal ion binding; P:glycolytic process; C:phosphopyruvate hydratase complex
core/1692/3/WP_025308089.1	GTPase	421	5	0	96	4	F:magnesium ion binding; F:GTP binding; C:cytoplasm; F:GTPase activity	Nucleoside-triphosphate phosphatase	F:GTP binding
core/1707/3/WP_025308207.1	serine hydroxymethyltransferase	415	5	0	94.4	7	F:pyridoxal phosphate binding; C:cytoplasm; P:glycine biosynthetic process from serine; F:glycine hydroxymethyltransferase activity; P:tetrahydrofolate interconversion; F:methyltransferase activity; P:methylation	Glycine hydroxymethyltransferase	F:pyridoxal phosphate binding; F:catalytic activity; F:glycine hydroxymethyltransferase activity; P:tetrahydrofolate interconversion; P:glycine biosynthetic process
core/1719/3/WP_025307537.1	histidine--tRNA ligase	415	5	0	88.8	4	F:histidine-tRNA ligase activity; F:ATP binding; P:histidyl-tRNA aminoacylation; C:cytoplasm	Histidine--tRNA ligase	F:histidine-tRNA ligase activity; F:ATP binding; P:histidyl-tRNA aminoacylation; C:cytoplasm
core/1724/3/WP_025307287.1	23S rRNA (adenine(2503)-C(2))-methyltransferase	399	5	0	93.4	9	F:rRNA (adenine-C2-)-methyltransferase activity; C:cytoplasm; F:metal ion binding; P:rRNA base methylation; F:tRNA (adenine-C2-)-methyltransferase activity; F:4 iron, 4 sulfur cluster binding; F:tRNA binding; F:rRNA binding; P:tRNA methylation	23S rRNA (adenine(2503)-C(2))-methyltransferase	F:RNA methyltransferase activity; P:rRNA base methylation; C:cytoplasm; F:catalytic activity; P:rRNA processing; P:tRNA methylation; F:iron-sulfur cluster binding
core/1730/3/WP_025306858.1	UDP-N-acetylglucosamine 1-carboxyvinyltransferase	417	5	0	94	8	P:regulation of cell shape; P:cell division; F:UDP-N-acetylglucosamine 1-carboxyvinyltransferase activity; C:cytoplasm; P:peptidoglycan biosynthetic process; P:UDP-N-acetylgalactosamine biosynthetic process; P:cell wall organization; P:cell cycle	UDP-N-acetylglucosamine 1-carboxyvinyltransferase	F:UDP-N-acetylglucosamine 1-carboxyvinyltransferase activity; F:catalytic activity; P:UDP-N-acetylgalactosamine biosynthetic process; F:transferase activity, transferring alkyl or aryl (other than methyl) groups
core/1742/3/WP_025307112.1	multidrug resistance	405	5	0	92.2	3	P:transmembrane transport; C:integral component of membrane; F:transporter activity		P:transmembrane transport; C:integral component of membrane; F:transporter activity
core/1748/3/WP_025307698.1	ATP-dependent helicase	415	5	0	91	3	F:nucleic acid binding; F:ATP binding; F:helicase activity	Nucleoside-triphosphate phosphatase	F:nucleic acid binding; F:ATP binding
core/1768/3/WP_025307332.1	transcriptional regulator	409	5	0	88.8	5	F:ATP binding; P:transcription, DNA-templated; P:regulation of transcription, DNA-templated; F:sequence-specific DNA binding; F:transcription factor binding		F:ATP binding; F:DNA binding; F:protein binding; P:regulation of transcription, DNA-templated; F:sequence-specific DNA binding; F:transcription factor binding
core/1776/3/WP_025309091.1	hybrid sensor histidine kinase response regulator	372	5	0	90.4	4	F:phosphorelay sensor kinase activity; P:phosphorelay signal transduction system; P:signal transduction by protein phosphorylation; C:intracellular	Histidine kinase	F:phosphorelay sensor kinase activity; P:signal transduction; P:phosphorelay signal transduction system
core/1785/3/WP_038446391.1	DNA recombination	410	5	0	91.6	1	C:integral component of membrane		no GO terms
core/1794/3/WP_025307784.1	type II secretion system F family	406	5	0	95	1	C:integral component of membrane		no GO terms
core/1797/3/WP_025307575.1	tyrosine--tRNA ligase	401	5	0	91	5	F:tyrosine-tRNA ligase activity; F:ATP binding; P:tyrosyl-tRNA aminoacylation; F:RNA binding; C:cytoplasm	Tyrosine--tRNA ligase	F:nucleotide binding; F:tyrosine-tRNA ligase activity; F:ATP binding; P:tRNA aminoacylation for protein translation; P:tyrosyl-tRNA aminoacylation; F:aminoacyl-tRNA ligase activity; F:RNA binding; C:cytoplasm
core/1802/3/WP_080683703.1	peptide chain release factor 2	351	5	0	96	3	P:translational termination; C:cytoplasm; F:translation release factor activity, codon specific		P:translational termination; C:cytoplasm; F:translation release factor activity; F:translation release factor activity, codon specific
core/1810/3/WP_025306932.1	cysteine sulfinate desulfinase	409	5	0	89.8	3	F:cysteine desulfurase activity; F:pyridoxal phosphate binding; P:cysteine metabolic process	Cysteine desulfurase	F:cysteine desulfurase activity; F:pyridoxal phosphate binding; F:catalytic activity; P:cysteine metabolic process
core/1815/3/WP_025309346.1	NADP-dependent isocitrate dehydrogenase	407	5	0	96.8	5	F:magnesium ion binding; F:NAD binding; F:isocitrate dehydrogenase (NADP+) activity; P:isocitrate metabolic process; P:tricarboxylic acid cycle	Isocitrate dehydrogenase (NADP(+))	F:magnesium ion binding; F:oxidoreductase activity, acting on the CH-OH group of donors, NAD or NADP as acceptor; F:NAD binding; F:isocitrate dehydrogenase (NADP+) activity; P:isocitrate metabolic process; P:oxidation-reduction process
core/1832/3/WP_025307496.1	phosphoglycerate kinase	404	5	0	93.8	4	F:ATP binding; C:cytoplasm; F:phosphoglycerate kinase activity; P:glycolytic process	Phosphoglycerate kinase	F:phosphoglycerate kinase activity; P:glycolytic process
core/1841/3/WP_080683783.1	ABC transporter permease	400	5	0	93.2	3	C:integral component of membrane; P:transport; C:plasma membrane		P:transmembrane transport; C:membrane
core/1866/3/WP_025309339.1	TIGR02147 family	386	5	0	92				no GO terms
core/1875/3/WP_025309140.1	lysine 2,3-aminomutase	396	5	0	89.8	3	F:catalytic activity; F:metal ion binding; F:4 iron, 4 sulfur cluster binding		F:catalytic activity; F:iron-sulfur cluster binding
core/1877/3/WP_025307509.1	threonine ammonia-lyase	402	5	0	94.6	4	F:pyridoxal phosphate binding; F:amino acid binding; P:threonine catabolic process; F:L-threonine ammonia-lyase activity	Threonine ammonia-lyase	F:pyridoxal phosphate binding; P:cellular amino acid metabolic process; P:threonine catabolic process; F:L-threonine ammonia-lyase activity
core/1885/3/WP_025309489.1	hypothetical protein	399	5	0	95.6	2	P:lipid metabolic process; F:hydrolase activity		P:lipid metabolic process; P:metabolic process
core/1895/3/WP_025308967.1	alanine racemase	400	5	0	86.2	3	F:pyridoxal phosphate binding; F:alanine racemase activity; P:D-alanine biosynthetic process	Alanine racemase; Amino-acid racemase	F:catalytic activity; F:alanine racemase activity; P:alanine metabolic process
core/1896/3/WP_025308120.1	cysteine desulfurase	402	5	0	87	1	F:catalytic activity		F:catalytic activity
core/1901/3/WP_025308802.1	D-3-phosphoglycerate dehydrogenase	400	5	0	89.8	5	F:NAD binding; F:phosphoglycerate dehydrogenase activity; P:L-serine biosynthetic process; P:oxidation-reduction process; F:amino acid binding	Phosphoglycerate dehydrogenase	F:oxidoreductase activity, acting on the CH-OH group of donors, NAD or NADP as acceptor; F:NAD binding; P:metabolic process; F:phosphoglycerate dehydrogenase activity; P:L-serine biosynthetic process; P:oxidation-reduction process
core/1904/3/WP_025309481.1	coproporphyrinogen III oxidase family	388	5	0	90.2	5	P:porphyrin-containing compound biosynthetic process; C:cytoplasm; F:coproporphyrinogen oxidase activity; P:oxidation-reduction process; F:iron-sulfur cluster binding	Coproporphyrinogen oxidase	P:porphyrin-containing compound biosynthetic process; F:catalytic activity; F:coproporphyrinogen oxidase activity; C:cytoplasm; P:oxidation-reduction process; F:iron-sulfur cluster binding
core/1914/3/WP_025307534.1	RNA methyltransferase	395	5	0	90.2	4	F:RNA binding; P:regulation of transcription, DNA-templated; F:methyltransferase activity; P:methylation		F:methyltransferase activity
core/1916/3/WP_025307856.1	molybdopterin oxidoreductase	399	5	0	93.4	1	C:integral component of membrane		no GO terms
core/1918/3/WP_025307217.1	pyridoxal phosphate-dependent aminotransferase	400	5	0	85.8	4	F:pyridoxal phosphate binding; F:L-phenylalanine:2-oxoglutarate aminotransferase activity; P:biosynthetic process; F:L-aspartate:2-oxoglutarate aminotransferase activity	Histidinol-phosphate transaminase; Aromatic-amino-acid transaminase; Tyrosine transaminase; Aspartate transaminase	F:pyridoxal phosphate binding; F:catalytic activity; P:biosynthetic process
core/1923/3/WP_025307589.1	30S ribosomal S1	398	5	0	90.2	4	F:RNA binding; F:structural constituent of ribosome; C:ribosome; P:translation		F:nucleic acid binding
core/1928/3/WP_080683771.1	EF-P lysine aminoacylase	390	5	0	86.2	4	F:ATP binding; C:cytoplasm; F:lysine-tRNA ligase activity; P:lysyl-tRNA aminoacylation	Lysine--tRNA ligase	F:nucleotide binding; F:ATP binding; P:tRNA aminoacylation for protein translation; F:aminoacyl-tRNA ligase activity; F:lysine-tRNA ligase activity; C:cytoplasm; P:lysyl-tRNA aminoacylation
core/1949/3/WP_025308094.1	dTDP-4-amino-4,6-dideoxygalactose transaminase	376	5	0	92.8	1	F:catalytic activity		F:catalytic activity
core/1952/3/WP_025308891.1	elongation factor Tu	396	5	0	96.2	5	F:GTP binding; F:translation elongation factor activity; C:cytoplasm; F:GTPase activity; P:translational elongation	Nucleoside-triphosphate phosphatase	F:GTP binding; F:translation elongation factor activity; F:GTPase activity; P:translational elongation; C:intracellular
core/1974/3/WP_038446824.1	murein transglycosylase	326	5	0	94				no GO terms
core/1979/3/WP_025307085.1	acetyl- C-acetyltransferase	394	5	0	93.6	2	F:acetyl-CoA C-acetyltransferase activity; P:metabolic process	Acetyl-CoA C-acyltransferase; Acetyl-CoA C-acetyltransferase	F:transferase activity, transferring acyl groups other than amino-acyl groups; F:catalytic activity; P:metabolic process
core/1988/3/WP_025307440.1	3-methyl-2-oxobutanoate dehydrogenase	393	5	0	95.2	2	F:oxidoreductase activity, acting on the aldehyde or oxo group of donors, disulfide as acceptor; P:oxidation-reduction process		F:3-methyl-2-oxobutanoate dehydrogenase (2-methylpropanoyl-transferring) activity; F:oxidoreductase activity, acting on the aldehyde or oxo group of donors, disulfide as acceptor; P:branched-chain amino acid catabolic process; P:metabolic process; F:alpha-ketoacid dehydrogenase activity
core/1989/3/WP_025307425.1	N6-adenine-specific DNA methylase	374	5	0	95.6	3	F:RNA binding; F:methyltransferase activity; P:methylation		F:nucleic acid binding; F:RNA binding; F:methyltransferase activity; P:methylation
core/2003/3/WP_025308149.1	acetyl- acetyltransferase	392	5	0	96.2	2	F:acetyl-CoA C-acetyltransferase activity; P:metabolic process	Acetyl-CoA C-acyltransferase; Acetyl-CoA C-acetyltransferase	F:transferase activity, transferring acyl groups other than amino-acyl groups; F:catalytic activity; P:metabolic process
core/2005/3/WP_038447250.1	tRNA guanosine(34) transglycosylase Tgt	370	5	0	97.2	4	P:queuosine biosynthetic process; F:metal ion binding; P:tRNA modification; F:queuine tRNA-ribosyltransferase activity	tRNA-guanine(34) transglycosylase	F:transferase activity, transferring pentosyl groups; P:tRNA-guanine transglycosylation; P:tRNA modification; F:queuine tRNA-ribosyltransferase activity
core/2025/3/WP_025308918.1	aminotransferase class V-fold PLP-dependent enzyme	389	5	0	78.8	1	F:catalytic activity		F:catalytic activity
core/2032/3/WP_025308226.1	acyl- dehydrogenase	387	5	0	97.4	3	F:acyl-CoA dehydrogenase activity; F:flavin adenine dinucleotide binding; P:oxidation-reduction process	Acting on the CH-CH group of donors	F:acyl-CoA dehydrogenase activity; F:oxidoreductase activity, acting on the CH-CH group of donors; F:flavin adenine dinucleotide binding; P:metabolic process; P:oxidation-reduction process
core/2034/3/WP_025308552.1	2-methylcitrate synthase	388	5	0	97.2	3	C:cytoplasm; P:tricarboxylic acid cycle; F:transferase activity, transferring acyl groups, acyl groups converted into alkyl on transfer		C:cytoplasm; P:tricarboxylic acid cycle; F:transferase activity, transferring acyl groups, acyl groups converted into alkyl on transfer
core/2037/3/WP_025307354.1	methionine adenosyltransferase	387	5	0	97.2	6	F:magnesium ion binding; F:ATP binding; C:cytoplasm; P:S-adenosylmethionine biosynthetic process; F:methionine adenosyltransferase activity; P:one-carbon metabolic process	Methionine adenosyltransferase	F:ATP binding; P:S-adenosylmethionine biosynthetic process; F:methionine adenosyltransferase activity
core/2040/3/WP_025307743.1	alanine--glyoxylate aminotransferase family	388	5	0	89.2	1	F:transaminase activity		F:catalytic activity
core/2047/3/WP_025308789.1	DNA topoisomerase VI subunit A	387	5	0	97.8	6	F:DNA binding; F:ATP binding; P:DNA catabolic process, endonucleolytic; C:chromosome; F:DNA topoisomerase type II (ATP-hydrolyzing) activity; P:DNA topological change	Adenosinetriphosphatase; Other isomerases; DNA topoisomerase (ATP-hydrolyzing); Nucleoside-triphosphate phosphatase	F:DNA binding; F:ATP binding; F:catalytic activity; P:DNA catabolic process, endonucleolytic; C:chromosome; F:DNA topoisomerase type II (ATP-hydrolyzing) activity; P:DNA topological change; P:DNA metabolic process
core/2052/3/WP_025309442.1	ADP-forming succinate-- ligase subunit beta	387	5	0	97	5	F:magnesium ion binding; F:ATP binding; F:manganese ion binding; P:tricarboxylic acid cycle; F:succinate-CoA ligase (ADP-forming) activity	Succinate--CoA ligase (ADP-forming)	F:ATP binding; F:catalytic activity; F:metal ion binding; P:metabolic process; P:tricarboxylic acid cycle
core/2057/3/WP_080683760.1	cystathionine gamma-synthase	387	5	0	95	4	F:pyridoxal phosphate binding; F:L-cystine L-cysteine-lyase (deaminating); F:L-cysteine desulfhydrase activity; F:cystathionine gamma-lyase activity	Cystathionine gamma-lyase	F:pyridoxal phosphate binding; F:catalytic activity
core/2072/3/WP_025309495.1	NADH-quinone oxidoreductase subunit H	385	5	0	93.2	5	F:quinone binding; C:integral component of membrane; P:oxidation-reduction process; C:plasma membrane; F:oxidoreductase activity, acting on NAD(P)H, quinone or similar compound as acceptor		C:membrane; P:oxidation-reduction process
core/2086/3/WP_025307771.1	lipid-A-disaccharide synthase	383	5	0	94	2	F:lipid-A-disaccharide synthase activity; P:lipid A biosynthetic process	Lipid-A-disaccharide synthase	F:lipid-A-disaccharide synthase activity; P:lipid A biosynthetic process
core/2088/3/WP_025309022.1	lipid II flippase	381	5	0	94.4	6	P:regulation of cell shape; P:cell division; P:peptidoglycan biosynthetic process; C:integral component of membrane; C:plasma membrane; P:cell cycle		P:cell division; P:peptidoglycan biosynthetic process; C:integral component of membrane; P:cell cycle
core/2106/3/WP_025307513.1	histidinol-phosphate aminotransferase	373	5	0	93.2	4	F:pyridoxal phosphate binding; F:L-phenylalanine:2-oxoglutarate aminotransferase activity; P:histidine biosynthetic process; F:histidinol-phosphate transaminase activity	Histidinol-phosphate transaminase; Aromatic-amino-acid transaminase; Tyrosine transaminase; Aspartate transaminase	F:pyridoxal phosphate binding; F:catalytic activity; P:biosynthetic process; P:histidine biosynthetic process; F:histidinol-phosphate transaminase activity
core/2111/3/WP_025307290.1	hypothetical protein	378	5	0	97.2	1	F:hydrolase activity		F:hydrolase activity
core/2113/3/WP_025308518.1	rod shape-determining	296	5	0	89.8	1	P:regulation of cell shape		P:regulation of cell shape
core/2119/3/WP_025307144.1	DNA recombination repair	375	5	0	96.4	8	F:ATP binding; P:DNA repair; F:DNA-dependent ATPase activity; C:cytoplasm; P:DNA recombination; P:SOS response; F:damaged DNA binding; F:single-stranded DNA binding	Adenosinetriphosphatase; Nucleoside-triphosphate phosphatase	F:ATP binding; P:DNA repair; F:DNA binding; F:DNA-dependent ATPase activity; P:DNA metabolic process; F:single-stranded DNA binding
core/2131/3/WP_025307180.1	citrate synthase	379	5	0	94	2	C:cytoplasm; F:transferase activity, transferring acyl groups, acyl groups converted into alkyl on transfer		C:cytoplasm; F:transferase activity, transferring acyl groups, acyl groups converted into alkyl on transfer
core/2156/3/WP_025307324.1	pilus assembly	368	5	0	96.8	2	F:ATP binding; P:transport		F:ATP binding; P:transport
core/2164/3/WP_025309100.1	RNA polymerase factor sigma-32	372	5	0	84.8	5	F:DNA binding; F:sigma factor activity; F:transcription factor activity, sequence-specific DNA binding; P:regulation of transcription, DNA-templated; P:DNA-templated transcription, initiation		F:DNA binding; F:sigma factor activity; F:transcription factor activity, sequence-specific DNA binding; P:regulation of transcription, DNA-templated; P:DNA-templated transcription, initiation
core/2165/3/WP_025308909.1	3,4-dihydroxy-2-butanone-4-phosphate synthase	376	5	0	94.6	4	F:metal ion binding; P:riboflavin biosynthetic process; F:3,4-dihydroxy-2-butanone-4-phosphate synthase activity; F:hydrolase activity	3,4-dihydroxy-2-butanone-4-phosphate synthase	P:riboflavin biosynthetic process; F:3,4-dihydroxy-2-butanone-4-phosphate synthase activity
core/2177/3/WP_025308521.1	rod shape-determining	374	5	0	93.8	4	P:regulation of cell shape; P:cell division; C:integral component of membrane; P:cell cycle		P:cell division; P:regulation of cell shape; C:integral component of membrane; P:cell cycle
core/2183/3/WP_025307720.1	diguanylate cyclase	375	5	0	91.8				no GO terms
core/2188/3/WP_025309164.1	ethanolamine utilization	373	5	0	94.2	1	P:amino acid transport		P:amino acid transport
core/2193/3/WP_025307652.1	molecular chaperone	373	5	0	85.6	8	F:ATP binding; F:heat shock protein binding; F:zinc ion binding; P:response to heat; C:cytoplasm; P:DNA replication; F:unfolded protein binding; P:protein folding		F:heat shock protein binding; F:ATP binding; P:response to heat; F:unfolded protein binding; P:protein folding
core/2214/3/WP_025309393.1	beta-N-acetylhexosaminidase	370	5	0	90.4	2	P:carbohydrate metabolic process; F:beta-N-acetylhexosaminidase activity	Beta-N-acetylhexosaminidase	P:carbohydrate metabolic process; F:hydrolase activity, hydrolyzing O-glycosyl compounds
core/2218/3/WP_025306906.1	endolytic transglycosylase	363	5	0	86.6	1	F:nucleic acid binding		no GO terms
core/2241/3/WP_025306804.1	DNA polymerase III subunit beta	368	5	0	96	8	C:DNA polymerase III complex; F:DNA binding; F:3'-5' exonuclease activity; P:nucleic acid phosphodiester bond hydrolysis; F:DNA-directed DNA polymerase activity; C:cytoplasm; P:DNA replication; P:DNA biosynthetic process	DNA-directed DNA polymerase	C:DNA polymerase III complex; F:DNA binding; F:3'-5' exonuclease activity; F:DNA-directed DNA polymerase activity; P:DNA replication
core/2249/3/WP_025308527.1	LPS export ABC transporter permease	365	5	0	92.8	2	P:transmembrane transport; C:ATP-binding cassette (ABC) transporter complex		P:transmembrane transport; C:integral component of membrane; C:ATP-binding cassette (ABC) transporter complex
core/2261/3/WP_025306960.1	stress response	365	5	0	97.2	1	F:transferase activity, transferring glycosyl groups		no GO terms
core/2264/3/WP_025308647.1	redox-regulated ATPase	366	5	0	95.6	5	F:GTP binding; F:ATPase activity; F:ATP binding; F:ribosome binding; F:ribosomal large subunit binding	Adenosinetriphosphatase; Nucleoside-triphosphate phosphatase	F:GTP binding
core/2273/3/WP_025308353.1	TIGR04552 family	362	5	0	87.6				no GO terms
core/2279/3/WP_025307190.1	D-alanine--D-alanine ligase A	363	5	0	87.4	8	F:magnesium ion binding; P:regulation of cell shape; F:ATP binding; F:D-alanine-D-alanine ligase activity; C:cytoplasm; P:peptidoglycan biosynthetic process; F:manganese ion binding; P:cell wall organization	D-alanine--D-alanine ligase	F:ATP binding; F:D-alanine-D-alanine ligase activity; F:catalytic activity; C:cytoplasm; F:metal ion binding
core/2281/3/WP_025309107.1	flagellar biosynthesis	355	5	0	94.6	3	P:bacterial-type flagellum assembly; C:integral component of membrane; P:protein secretion		P:bacterial-type flagellum assembly; C:membrane; P:protein transport; C:integral component of membrane; P:protein secretion
core/2297/3/WP_025307264.1	glycine cleavage system T	360	5	0	88.8	4	F:transaminase activity; P:glycine decarboxylation via glycine cleavage system; F:aminomethyltransferase activity; P:methylation	Aminomethyltransferase	F:aminomethyltransferase activity; P:glycine catabolic process
core/2301/3/WP_025307193.1	acetyltransferase	363	5	0	91.4	1	F:N-acetyltransferase activity		F:N-acetyltransferase activity
core/2315/3/WP_025307510.1	peptide-methionine (S)-S-oxide reductase	164	5	1.45717e-120	81.6	5	P:protein repair; P:response to oxidative stress; P:cellular protein modification process; F:peptide-methionine (S)-S-oxide reductase activity; P:oxidation-reduction process	Peptide-methionine (S)-S-oxide reductase	F:peptide-methionine (S)-S-oxide reductase activity; P:oxidation-reduction process
core/2325/3/WP_025308688.1	LPS export ABC transporter permease	359	5	0	94	2	P:transmembrane transport; C:ATP-binding cassette (ABC) transporter complex		P:transmembrane transport; C:integral component of membrane; C:ATP-binding cassette (ABC) transporter complex
core/2332/3/WP_025307536.1	prolipo diacylglyceryl transferase	352	5	0	91.2	5	C:integral component of membrane; F:phosphatidylglycerol-prolipoprotein diacylglyceryl transferase activity; P:lipoprotein biosynthetic process; C:plasma membrane; P:protein lipoylation		F:transferase activity, transferring glycosyl groups; C:membrane; P:lipoprotein biosynthetic process
core/2350/3/WP_025306856.1	peptide chain release factor 1	357	5	0	96	3	P:translational termination; C:cytoplasm; F:translation release factor activity, codon specific		P:translational termination; C:cytoplasm; F:translation release factor activity; F:translation release factor activity, codon specific
core/2352/3/WP_025307487.1	hypothetical protein	358	5	0	95				no IPS match
core/2353/3/WP_025309431.1	cystathionine beta-synthase	346	5	0	92.2	1	P:cysteine biosynthetic process from serine		P:cysteine biosynthetic process from serine
core/2357/3/WP_025309025.1	phospho-N-acetylmuramoyl-pentapeptide-transferase	358	5	0	97.2	9	P:regulation of cell shape; P:cell division; F:UDP-N-acetylmuramoyl-L-alanyl-D-glutamyl-meso-2,6-diaminopimelyl-D-alanyl-D-alanine:undecaprenyl-phosphate transferase activity; P:peptidoglycan biosynthetic process; C:integral component of membrane; P:cell wall organization; C:plasma membrane; P:cell cycle; F:phospho-N-acetylmuramoyl-pentapeptide-transferase activity	Phospho-N-acetylmuramoyl-pentapeptide-transferase	C:membrane; C:integral component of membrane; F:phospho-N-acetylmuramoyl-pentapeptide-transferase activity
core/2358/3/WP_025307100.1	hypothetical protein	357	5	0	89.4	4	F:nucleic acid binding; P:DNA catabolic process; P:nucleic acid phosphodiester bond hydrolysis; F:endonuclease activity		F:hydrolase activity, acting on ester bonds; F:nucleic acid binding; P:DNA catabolic process; F:endonuclease activity
core/2361/3/WP_025309483.1	molecular chaperone	329	5	1.03354e-177	87	6	F:ATP binding; P:response to heat; C:cytoplasm; P:DNA replication; F:unfolded protein binding; P:protein folding		F:ATP binding; P:response to heat; F:unfolded protein binding; P:protein folding
core/2386/3/WP_025308266.1	rhodanese domain-containing	356	5	0	90.8				no GO terms
core/2387/3/WP_025309056.1	branched-chain amino acid aminotransferase	355	5	0	86.2	4	F:L-leucine transaminase activity; F:L-valine transaminase activity; P:branched-chain amino acid metabolic process; F:L-isoleucine transaminase activity	Branched-chain-amino-acid transaminase	F:catalytic activity; F:branched-chain-amino-acid transaminase activity; P:metabolic process; P:branched-chain amino acid metabolic process
core/2391/3/WP_025307047.1	arginase	351	5	0	94.6	1	F:metal ion binding		F:metal ion binding
core/2393/3/WP_025308509.1	DUF475 domain-containing	349	5	0	86.8	1	C:integral component of membrane		no GO terms
core/2399/3/WP_025307663.1	nitrogen fixation	352	5	0	91	4	F:tRNA dihydrouridine synthase activity; P:tRNA dihydrouridine synthesis; F:flavin adenine dinucleotide binding; P:oxidation-reduction process		F:tRNA dihydrouridine synthase activity; F:catalytic activity; P:tRNA processing; F:flavin adenine dinucleotide binding; F:oxidoreductase activity; P:oxidation-reduction process
core/2403/3/WP_025308719.1	VWA domain-containing	354	5	0	92	1	C:integral component of membrane		no GO terms
core/2411/3/WP_025308927.1	sigma-54-dependent Fis family transcriptional regulator	351	5	0	96.8	7	F:ATP binding; P:transcription, DNA-templated; P:phosphorelay signal transduction system; P:regulation of transcription, DNA-templated; F:sequence-specific DNA binding; F:transcription factor binding; C:intracellular		F:ATP binding; F:DNA binding; P:regulation of transcription, DNA-templated; F:sequence-specific DNA binding; F:transcription factor binding
core/2423/3/WP_025308132.1	D-alanyl-D-alanine carboxypeptidase	352	5	0	91	2	F:carboxypeptidase activity; P:proteolysis		no GO terms
core/2444/3/WP_038447151.1	tRNA 2-thiouridine(34) synthase	351	5	0	96	7	F:ATP binding; C:cytoplasm; F:methyltransferase activity; F:sulfurtransferase activity; F:tRNA binding; P:tRNA modification; P:methylation		P:tRNA processing; F:sulfurtransferase activity; F:transferase activity
core/2450/3/WP_025307441.1	3-methyl-2-oxobutanoate dehydrogenase	351	5	0	96	2	F:catalytic activity; P:metabolic process		F:catalytic activity; P:metabolic process
core/2455/3/WP_025307366.1	fimbrial assembly	350	5	0	96.8	1	P:cell cycle		F:protein binding; P:cell cycle
core/2469/3/WP_025308056.1	guanosine monophosphate reductase	349	5	0	94.6	5	C:GMP reductase complex; F:GMP reductase activity; P:purine nucleotide biosynthetic process; F:IMP dehydrogenase activity; P:oxidation-reduction process	IMP dehydrogenase; GMP reductase	F:catalytic activity; F:oxidoreductase activity; P:oxidation-reduction process
core/2474/3/WP_025307226.1	tRNA (adenosine(37)-N6)-threonylcarbamoyltransferase complex transferase subunit	344	5	0	96.6	6	C:cytoplasm; F:iron ion binding; P:proteolysis; P:tRNA threonylcarbamoyladenosine modification; F:metalloendopeptidase activity; F:N(6)-L-threonylcarbamoyladenine synthase	Acting on peptide bonds (peptidases); N(6)-L-threonylcarbamoyladenine synthase	P:tRNA threonylcarbamoyladenosine modification; F:metalloendopeptidase activity
core/2482/3/WP_025307131.1	aspartate-semialdehyde dehydrogenase	349	5	0	85.8	12	P:isoleucine biosynthetic process; F:N-acetyl-gamma-glutamyl-phosphate reductase activity; F:NADP binding; P:'de novo' L-methionine biosynthetic process; C:cytoplasm; F:NAD binding; P:lysine biosynthetic process via diaminopimelate; P:threonine biosynthetic process; F:aspartate-semialdehyde dehydrogenase activity; F:protein dimerization activity; P:oxidation-reduction process; P:diaminopimelate b…	N-acetyl-gamma-glutamyl-phosphate reductase; Aspartate-semialdehyde dehydrogenase	P:isoleucine biosynthetic process; P:methionine biosynthetic process; P:lysine biosynthetic process via diaminopimelate; P:threonine biosynthetic process; F:aspartate-semialdehyde dehydrogenase activity; P:cellular amino acid biosynthetic process; F:protein dimerization activity; F:N-acetyl-gamma-glutamyl-phosphate reductase activity; F:NADP binding; F:NAD binding; C:cytoplasm; P:oxidation-reduct…
core/2492/3/WP_025308468.1	glycosyltransferase family 9	342	5	0	81.4	2	F:transferase activity, transferring glycosyl groups; P:metabolic process		F:transferase activity, transferring glycosyl groups; P:metabolic process
core/2500/3/WP_025306946.1	rod shape-determining	347	5	0	98.8	1	P:cell morphogenesis		P:cell morphogenesis
core/2501/3/WP_025309462.1	ribosome silencing factor	342	5	0	93.6	3	F:ATP binding; F:nicotinate-nucleotide adenylyltransferase activity; P:NAD biosynthetic process	Nicotinate-nucleotide adenylyltransferase	F:nucleotidyltransferase activity; F:catalytic activity; P:NAD biosynthetic process; P:biosynthetic process
core/2502/3/WP_025306904.1	arginine N-succinyltransferase	339	5	0	93.6	2	P:arginine catabolic process; F:arginine N-succinyltransferase activity	Arginine N-succinyltransferase	P:arginine catabolic process; F:arginine N-succinyltransferase activity
core/2503/3/WP_025307974.1	rod shape-determining	347	5	0	94.4	1	P:cell morphogenesis		P:cell morphogenesis
core/2517/3/WP_025308381.1	tRNA preQ1(34) S-adenosylmethionine ribosyltransferase-isomerase	337	5	0	90	4	P:queuosine biosynthetic process; C:cytoplasm; F:transferase activity; F:isomerase activity		P:queuosine biosynthetic process; F:transferase activity; F:isomerase activity
core/2520/3/WP_025309081.1	aromatic ring-hydroxylating dioxygenase subunit alpha	346	5	0	92.8	4	F:iron ion binding; F:oxidoreductase activity, acting on paired donors, with incorporation or reduction of molecular oxygen; P:oxidation-reduction process; F:2 iron, 2 sulfur cluster binding		F:oxidoreductase activity; F:iron ion binding; F:oxidoreductase activity, acting on paired donors, with incorporation or reduction of molecular oxygen; P:oxidation-reduction process; F:2 iron, 2 sulfur cluster binding
core/2522/3/WP_025307449.1	Mg2+ and Co2+ transporter	346	5	0	94.2	1	C:integral component of membrane		no GO terms
core/2526/3/WP_025308579.1	hypothetical protein	339	5	0	85.8				no GO terms
core/2527/3/WP_025308072.1	threonine aldolase	341	5	0	85.2	2	F:lyase activity; P:cellular amino acid metabolic process		F:catalytic activity; F:lyase activity; P:cellular amino acid metabolic process
core/2528/3/WP_025308850.1	DNA-directed RNA polymerase subunit alpha	346	5	0	97.6	4	F:DNA binding; F:DNA-directed 5'-3' RNA polymerase activity; P:transcription, DNA-templated; F:protein dimerization activity	DNA-directed RNA polymerase	F:DNA binding; F:DNA-directed 5'-3' RNA polymerase activity; P:transcription, DNA-templated; F:protein dimerization activity
core/2538/3/WP_025309240.1	chorismate synthase	345	5	0	83.6	3	P:aromatic amino acid family biosynthetic process; F:chorismate synthase activity; P:chorismate biosynthetic process	Chorismate synthase	P:aromatic amino acid family biosynthetic process; F:chorismate synthase activity
core/2544/3/WP_025309181.1	flagellar motor switch	344	5	0	98.2	4	P:chemotaxis; C:bacterial-type flagellum; P:bacterial-type flagellum-dependent cell motility; F:motor activity	Nucleoside-triphosphate phosphatase	P:chemotaxis; C:bacterial-type flagellum; P:bacterial-type flagellum-dependent cell motility; F:motor activity
core/2549/3/WP_025308536.1	Holliday junction branch migration DNA helicase	330	5	0	97.2	7	F:DNA binding; F:ATP binding; P:DNA repair; P:DNA duplex unwinding; P:DNA recombination; F:four-way junction helicase activity; P:SOS response	Nucleoside-triphosphate phosphatase	P:DNA repair; F:DNA binding; F:ATP binding; P:DNA recombination; F:four-way junction helicase activity
core/2550/3/WP_025307285.1	D-glycero-beta-D-manno-heptose-7-phosphate kinase	342	5	0	92	5	P:carbohydrate metabolic process; F:nucleotidyltransferase activity; P:phosphorylation; F:phosphotransferase activity, alcohol group as acceptor; F:kinase activity		P:carbohydrate metabolic process; F:nucleotidyltransferase activity; F:phosphotransferase activity, alcohol group as acceptor
core/2560/3/WP_025307053.1	diguanylate cyclase response regulator	332	5	0	94.2	2	P:phosphorelay signal transduction system; C:intracellular		P:phosphorelay signal transduction system
core/2564/3/WP_025309508.1	chromosome partitioning	327	5	0	93	1	F:DNA binding		F:DNA binding
core/2569/3/WP_025309113.1	flagellar motor switch	333	5	0	97.4	3	P:bacterial-type flagellum-dependent cell motility; C:bacterial-type flagellum basal body; F:motor activity	Nucleoside-triphosphate phosphatase	P:bacterial-type flagellum-dependent cell motility; C:bacterial-type flagellum basal body; F:motor activity
core/2578/3/WP_025309387.1	hypothetical protein	339	5	0	91.6				no GO terms
core/2580/3/WP_080683752.1	adenosine deaminase	340	5	0	84.6	3	F:metal ion binding; F:hydrolase activity; F:deaminase activity		F:deaminase activity
core/2583/3/WP_051431549.1	peptide ABC transporter permease	341	5	0	96.4	3	C:integral component of membrane; P:transport; C:plasma membrane		P:transmembrane transport; C:membrane
core/2586/3/WP_025307890.1	phenylalanine--tRNA ligase subunit alpha	341	5	0	96.8	6	F:magnesium ion binding; F:ATP binding; C:cytoplasm; F:phenylalanine-tRNA ligase activity; P:phenylalanyl-tRNA aminoacylation; F:tRNA binding	Phenylalanine--tRNA ligase	F:nucleotide binding; F:ATP binding; F:aminoacyl-tRNA ligase activity; C:cytoplasm; F:phenylalanine-tRNA ligase activity; P:phenylalanyl-tRNA aminoacylation; F:tRNA binding; P:tRNA aminoacylation
core/2587/3/WP_025309213.1	uroporphyrinogen decarboxylase	340	5	0	89.6	2	F:uroporphyrinogen decarboxylase activity; P:porphyrin-containing compound biosynthetic process	Uroporphyrinogen decarboxylase	F:uroporphyrinogen decarboxylase activity; P:porphyrin-containing compound biosynthetic process
core/2593/3/WP_025309286.1	hydroxymethylglutaryl- lyase	313	5	0	91.6	1	F:hydroxymethylglutaryl-CoA lyase activity	Hydroxymethylglutaryl-CoA lyase	F:catalytic activity
core/2608/3/WP_025308325.1	periplasmic protease	340	5	0	90.2	4	P:proteolysis; C:integral component of membrane; F:serine-type endopeptidase activity; C:plasma membrane	Acting on peptide bonds (peptidases)	P:proteolysis; F:serine-type endopeptidase activity; F:peptidase activity; C:plasma membrane
core/2614/3/WP_025308720.1	VWA domain-containing	336	5	0	92.6	1	C:integral component of membrane		no GO terms
core/2616/3/WP_025307104.1	BMP family ABC transporter substrate-binding	326	5	0	88.4	1	C:plasma membrane		C:plasma membrane
core/2627/3/WP_025307633.1	isocitrate dehydrogenase	332	5	0	92.6	5	F:magnesium ion binding; F:isocitrate dehydrogenase (NAD+) activity; F:NAD binding; P:oxidation-reduction process; F:3-isopropylmalate dehydrogenase activity	3-isopropylmalate dehydrogenase; Isocitrate dehydrogenase (NAD(+))	F:magnesium ion binding; F:oxidoreductase activity, acting on the CH-OH group of donors, NAD or NADP as acceptor; F:NAD binding; P:oxidation-reduction process
core/2630/3/WP_025307042.1	threonylcarbamoyl-AMP synthase	335	5	0	83.2	5	F:ATP binding; C:cytoplasm; F:double-stranded RNA binding; P:tRNA processing; F:L-threonylcarbamoyladenylate synthase	L-threonylcarbamoyladenylate synthase	F:double-stranded RNA binding
core/2644/3/WP_025307481.1	galactokinase	334	5	0	87.8	4	F:ATP binding; C:cytoplasm; F:mevalonate kinase activity; P:phosphorylation	Mevalonate kinase	F:ATP binding; P:metabolic process; F:kinase activity
core/2652/3/WP_025307154.1	flagellar basal body P-ring	338	5	0	94.8	4	F:structural molecule activity; C:outer membrane-bounded periplasmic space; P:bacterial-type flagellum-dependent cell motility; C:bacterial-type flagellum basal body, distal rod, P ring		F:structural molecule activity; C:outer membrane-bounded periplasmic space; P:bacterial-type flagellum-dependent cell motility; C:bacterial-type flagellum basal body, distal rod, P ring
core/2654/3/WP_025306909.1	tRNA dihydrouridine synthase	337	5	0	91.6	4	F:tRNA dihydrouridine synthase activity; P:tRNA dihydrouridine synthesis; F:flavin adenine dinucleotide binding; P:oxidation-reduction process		F:tRNA dihydrouridine synthase activity; F:oxidoreductase activity; P:tRNA processing; F:flavin adenine dinucleotide binding; F:catalytic activity; P:oxidation-reduction process
core/2659/3/WP_025307745.1	DNA polymerase III subunit delta	337	5	0	96.6	5	C:DNA polymerase III complex; F:DNA binding; F:DNA-directed DNA polymerase activity; P:DNA replication; P:DNA biosynthetic process	DNA-directed DNA polymerase	F:DNA binding; C:DNA polymerase III complex; F:DNA-directed DNA polymerase activity; P:DNA replication
core/2663/3/WP_025307495.1	glyceraldehyde-3-phosphate dehydrogenase	337	5	0	93.4	5	F:NADP binding; F:NAD binding; P:oxidation-reduction process; P:glucose metabolic process; F:oxidoreductase activity, acting on the aldehyde or oxo group of donors, NAD or NADP as acceptor		F:NADP binding; F:NAD binding; P:oxidation-reduction process; P:glucose metabolic process; F:oxidoreductase activity, acting on the aldehyde or oxo group of donors, NAD or NADP as acceptor
core/2668/3/WP_051431547.1	peptide ABC transporter permease	335	5	0	95.2	3	C:integral component of membrane; P:transport; C:plasma membrane		P:transmembrane transport; C:membrane
core/2674/3/WP_025307081.1	cell wall-binding associated metalloendopeptidase	335	5	0	96	1	C:integral component of membrane		no GO terms
core/2684/3/WP_025307910.1	sphX	335	5	0	91	1	P:transport		P:transport
core/2687/3/WP_025307960.1	cysteine synthase A	332	5	0	90.4	2	F:cysteine synthase activity; P:cysteine biosynthetic process from serine	Cysteine synthase	F:cysteine synthase activity; P:cysteine biosynthetic process from serine
core/2708/3/WP_025307268.1	glycosyltransferase family 9	326	5	0	81.2	2	F:transferase activity, transferring glycosyl groups; P:metabolic process		F:transferase activity, transferring glycosyl groups; P:metabolic process
core/2713/3/WP_025309237.1	3-deoxy-7-phosphoheptulonate synthase	273	5	0	95.4	3	F:aldehyde-lyase activity; P:aromatic amino acid family biosynthetic process; F:3-deoxy-7-phosphoheptulonate synthase activity	3-deoxy-7-phosphoheptulonate synthase	F:aldehyde-lyase activity; P:aromatic amino acid family biosynthetic process; F:catalytic activity; P:biosynthetic process
core/2722/3/WP_025308217.1	ribonucleoside-diphosphate reductase	332	5	0	97	6	F:ribonucleoside-diphosphate reductase activity, thioredoxin disulfide as acceptor; F:metal ion binding; P:DNA replication; P:deoxyribonucleoside diphosphate metabolic process; C:integral component of membrane; P:oxidation-reduction process	Acting on CH or CH(2) groups; Ribonucleoside-diphosphate reductase	P:deoxyribonucleotide biosynthetic process; P:oxidation-reduction process
core/2727/3/WP_025308309.1	2-nitropropane dioxygenase	326	5	0	92.8	3	F:dioxygenase activity; F:nitronate monooxygenase activity; P:oxidation-reduction process	Nitronate monooxygenase; Acting on single donors with incorporation of molecular oxygen (oxygenases). The oxygen incorporated need not be derived from O(2)	F:catalytic activity; F:nitronate monooxygenase activity; P:oxidation-reduction process
core/2731/3/WP_025308201.1	3-oxoacyl-ACP synthase	331	5	0	92.4	4	F:3-oxoacyl-[acyl-carrier-protein] synthase activity; C:cytoplasm; F:beta-ketoacyl-acyl-carrier-protein synthase III activity; P:fatty acid biosynthetic process	Beta-ketoacyl-[acyl-carrier-protein] synthase I; Fatty-acid synthase; Beta-ketoacyl-[acyl-carrier-protein] synthase III	F:3-oxoacyl-[acyl-carrier-protein] synthase activity; F:catalytic activity; P:metabolic process; P:fatty acid biosynthetic process
core/2738/3/WP_038447375.1	Mg chelatase	324	5	0	98.2	2	F:ATPase activity; F:ATP binding	Adenosinetriphosphatase; Nucleoside-triphosphate phosphatase	F:ATPase activity; F:ATP binding
core/2744/3/WP_025306914.1	dihydroflavonol 4-reductase	328	5	0	92.4	3	F:3-beta-hydroxy-delta5-steroid dehydrogenase activity; P:oxidation-reduction process; P:steroid biosynthetic process	3-beta-hydroxy-Delta(5)-steroid dehydrogenase	F:3-beta-hydroxy-delta5-steroid dehydrogenase activity; F:oxidoreductase activity, acting on the CH-OH group of donors, NAD or NADP as acceptor; P:oxidation-reduction process; P:steroid biosynthetic process
core/2759/3/WP_080683750.1	6-phosphofructokinase	329	5	0	93.2	7	F:ATP binding; C:cytoplasm; F:metal ion binding; P:fructose 6-phosphate metabolic process; P:glycolytic process through fructose-6-phosphate; P:carbohydrate phosphorylation; F:6-phosphofructokinase activity	6-phosphofructokinase	F:ATP binding; P:glycolytic process; P:fructose 6-phosphate metabolic process; F:phosphofructokinase activity; F:6-phosphofructokinase activity
core/2768/3/WP_025307107.1	isopenicillin N synthase family oxygenase	329	5	0	93	3	F:iron ion binding; F:oxidoreductase activity; P:oxidation-reduction process		F:oxidoreductase activity; P:oxidation-reduction process
core/2778/3/WP_025309036.1	16S rRNA (cytosine(1402)-N(4))-methyltransferase	328	5	0	89.2	3	C:cytoplasm; P:rRNA base methylation; F:rRNA (cytosine-N4-)-methyltransferase activity		F:methyltransferase activity
core/2780/3/WP_025309207.1	porphobilinogen synthase	328	5	0	90.8	3	F:porphobilinogen synthase activity; P:porphyrin-containing compound biosynthetic process; F:metal ion binding	Porphobilinogen synthase	F:porphobilinogen synthase activity; F:metal ion binding; F:catalytic activity; P:tetrapyrrole biosynthetic process
core/2784/3/WP_025307808.1	tRNA pseudouridine(55) synthase	314	5	0	88.6	3	F:RNA binding; P:tRNA pseudouridine synthesis; F:pseudouridine synthase activity	tRNA pseudouridine(38-40) synthase	P:pseudouridine synthesis; F:RNA binding; P:RNA modification; P:RNA processing; F:pseudouridine synthase activity
core/2793/3/WP_038446636.1	A G-specific adenine glycosylase	325	5	0	88.6	2	P:base-excision repair; F:catalytic activity		P:DNA repair; P:base-excision repair; F:catalytic activity
core/2800/3/WP_025307004.1	2-keto-4-pentenoate hydratase	326	5	0	90.4	2	P:metabolic process; F:hydrolase activity		F:catalytic activity; P:metabolic process
core/2820/3/WP_038446412.1	family sugar-phosphate isomerase	326	5	0	93.4	4	P:carbohydrate metabolic process; F:metal ion binding; F:carbohydrate binding; F:isomerase activity		P:carbohydrate metabolic process; F:carbohydrate derivative binding; P:carbohydrate derivative metabolic process; F:isomerase activity
core/2835/3/WP_051431624.1	TerC family protein	301	5	0	94.6	1	C:integral component of membrane		C:integral component of membrane
core/2838/3/WP_025309354.1	quinolinate synthetase	321	5	0	94.2	6	P:quinolinate biosynthetic process; F:metal ion binding; P:NAD biosynthetic process; F:4 iron, 4 sulfur cluster binding; F:transferase activity; F:quinolinate synthetase A activity		P:NAD biosynthetic process; F:4 iron, 4 sulfur cluster binding; F:quinolinate synthetase A activity
core/2840/3/WP_025307517.1	signal peptide peptidase	318	5	0	85.6	2	P:proteolysis; F:peptidase activity		P:proteolysis; F:peptidase activity
core/2846/3/WP_025308961.1	HD domain-containing	320	5	0	92.2	2	F:nucleic acid binding; F:hydrolase activity		F:nucleic acid binding
core/2854/3/WP_025309053.1	chemotaxis	317	5	0	93.2				no GO terms
core/2858/3/WP_025308202.1	[acyl-carrier- ] S-malonyltransferase	324	5	0	92.8	2	F:[acyl-carrier-protein] S-malonyltransferase activity; P:metabolic process	Fatty-acid synthase; [Acyl-carrier-protein] S-malonyltransferase	F:[acyl-carrier-protein] S-malonyltransferase activity; F:catalytic activity; P:metabolic process
core/2862/3/WP_038447649.1	pseudouridylate synthase	323	5	0	88.4	3	P:pseudouridine synthesis; F:RNA binding; F:pseudouridine synthase activity	tRNA pseudouridine(38-40) synthase	P:pseudouridine synthesis; F:RNA binding; P:RNA modification; F:pseudouridine synthase activity
core/2868/3/WP_025309260.1	ADP-glyceromanno-heptose 6-epimerase	322	5	0	92.4	4	P:carbohydrate metabolic process; F:NADP binding; P:ADP-L-glycero-beta-D-manno-heptose biosynthetic process; F:ADP-glyceromanno-heptose 6-epimerase activity	ADP-glyceromanno-heptose 6-epimerase	P:carbohydrate metabolic process; F:NADP binding; F:coenzyme binding; F:catalytic activity; F:ADP-glyceromanno-heptose 6-epimerase activity
core/2873/3/WP_025307667.1	dihydrouridine synthase	316	5	0	94.2	6	F:FMN binding; F:tRNA dihydrouridine synthase activity; P:tRNA dihydrouridine synthesis; F:flavin adenine dinucleotide binding; P:oxidation-reduction process; F:tRNA binding		F:tRNA dihydrouridine synthase activity; P:tRNA dihydrouridine synthesis; P:tRNA processing; F:flavin adenine dinucleotide binding; F:catalytic activity; P:oxidation-reduction process
core/2875/3/WP_025308454.1	deoxyhypusine synthase	323	5	0	94.8	2	F:deoxyhypusine synthase activity; P:peptidyl-lysine modification to peptidyl-hypusine	Deoxyhypusine synthase	P:peptidyl-lysine modification to peptidyl-hypusine
core/2879/3/WP_025308329.1	ABC transporter permease	322	5	0	95.4	3	C:integral component of membrane; P:transport; C:plasma membrane		P:transmembrane transport; C:membrane
core/2886/3/WP_025306817.1	electron transfer flavo subunit alpha	321	5	0	90.2	2	F:flavin adenine dinucleotide binding; F:electron carrier activity		F:flavin adenine dinucleotide binding; F:electron carrier activity
core/2887/3/WP_025308105.1	fructose-bisphosphatase class II	319	5	0	92.8	5	P:glycerol metabolic process; P:gluconeogenesis; F:metal ion binding; F:fructose 1,6-bisphosphate 1-phosphatase activity; P:dephosphorylation	Sugar-phosphatase; Fructose-bisphosphatase; 4-nitrophenylphosphatase	P:glycerol metabolic process; P:gluconeogenesis; F:fructose 1,6-bisphosphate 1-phosphatase activity
core/2890/3/WP_025309231.1	prolyl aminopeptidase	315	5	0	89.4	3	C:cytoplasm; P:proteolysis; F:aminopeptidase activity	Acting on peptide bonds (peptidases)	C:cytoplasm; P:proteolysis; F:aminopeptidase activity; F:peptidase activity
core/2907/3/WP_025307838.1	general secretion pathway	322	5	0	89.6	1	C:integral component of membrane		F:protein binding
core/2917/3/WP_038446930.1	DUF429 domain-containing	307	5	0	88.4				no GO terms
core/2927/3/WP_025306825.1	alpha beta hydrolase	290	5	0	89.6	1	F:hydrolase activity		no GO terms
core/2931/3/WP_025309049.1	signal peptidase II	311	5	0	93.8	4	F:aspartic-type endopeptidase activity; P:proteolysis; C:integral component of membrane; C:plasma membrane	Acting on peptide bonds (peptidases)	F:aspartic-type endopeptidase activity; P:proteolysis; C:membrane
core/2942/3/WP_025307175.1	octaprenyl diphosphate synthase	317	5	0	92.8	2	P:isoprenoid biosynthetic process; F:transferase activity		P:isoprenoid biosynthetic process
core/2946/3/WP_025306996.1	cytochrome c oxidase subunit II	318	5	0	93.6	9	F:cytochrome-c oxidase activity; F:copper ion binding; F:iron ion binding; C:integral component of membrane; P:hydrogen ion transmembrane transport; P:electron transport chain; C:plasma membrane; C:respiratory chain; F:heme binding	Cytochrome-c oxidase	F:cytochrome-c oxidase activity; F:copper ion binding; F:iron ion binding; F:oxidoreductase activity; F:electron carrier activity; C:membrane; C:integral component of membrane; P:electron transport chain; F:heme binding
core/2951/3/WP_025308686.1	methionyl-tRNA formyltransferase	314	5	0	86.8	3	F:methionyl-tRNA formyltransferase activity; P:conversion of methionyl-tRNA to N-formyl-methionyl-tRNA; P:translational initiation	Methionyl-tRNA formyltransferase	F:methionyl-tRNA formyltransferase activity; F:catalytic activity; P:biosynthetic process; P:conversion of methionyl-tRNA to N-formyl-methionyl-tRNA; F:hydroxymethyl-, formyl- and related transferase activity
core/2975/3/WP_025308644.1	ribose-phosphate pyrophosphokinase	315	5	0	97.6	9	F:magnesium ion binding; F:ATP binding; P:ribonucleoside monophosphate biosynthetic process; C:cytoplasm; P:nucleotide biosynthetic process; F:ribose phosphate diphosphokinase activity; P:phosphorylation; F:kinase activity; P:5-phosphoribose 1-diphosphate biosynthetic process	Ribose-phosphate diphosphokinase	F:magnesium ion binding; P:ribonucleoside monophosphate biosynthetic process; P:nucleotide biosynthetic process; F:ribose phosphate diphosphokinase activity; P:nucleoside metabolic process; P:cellular biosynthetic process
core/2977/3/WP_038447282.1	HD-GYP domain-containing	313	5	0	97	1	F:hydrolase activity		no GO terms
core/2981/3/WP_025308377.1	translocase subunit	311	5	0	88.8	7	P:protein targeting; F:P-P-bond-hydrolysis-driven protein transmembrane transporter activity; P:intracellular protein transmembrane transport; C:integral component of membrane; P:protein transport by the Sec complex; C:intracellular; C:plasma membrane		F:P-P-bond-hydrolysis-driven protein transmembrane transporter activity; P:intracellular protein transport
core/2991/3/WP_025307477.1	MFS transporter	310	5	0	88.4	2	F:ATPase activity; F:ATP binding	Adenosinetriphosphatase; Nucleoside-triphosphate phosphatase	F:ATPase activity; F:ATP binding
core/3016/3/WP_025308804.1	phosphatidate cytidylyltransferase	314	5	0	95.8	2	F:nucleotidyltransferase activity; C:integral component of membrane		no GO terms
core/3017/3/WP_025307058.1	thioredoxin-disulfide reductase	313	5	0	95.4	4	C:cytoplasm; P:removal of superoxide radicals; F:thioredoxin-disulfide reductase activity; P:oxidation-reduction process	Thioredoxin-disulfide reductase	F:oxidoreductase activity; C:cytoplasm; P:removal of superoxide radicals; F:thioredoxin-disulfide reductase activity; P:oxidation-reduction process
core/3022/3/WP_025309203.1	agmatinase	311	5	0	96	2	F:metal ion binding; F:agmatinase activity	Agmatinase	F:hydrolase activity, acting on carbon-nitrogen (but not peptide) bonds, in linear amidines; F:metal ion binding
[truncated: 3,437 more rows]

## Sheet: b. Pangenome analysis
Additional file 4b. The power and exponential fit law to predict the status of Bdellovibrio spp pangenome as open or close. Pan-genome analysis carried out using BPGA pipeline showing the numbers of core, accessory , unique and exclusively absent genes in B dellovibrio spp. Including B. exovorus (below).
[truncated: 16 more rows]

[truncated: 4 more sheets: c. Unique_SKB1291214, d. unique_B. exovorus JSS, e. unique_Bdellovibrio_W, f. unique_SSB218315]
